# Supplementary material for: Catalytic properties of trivalent rare-earth oxides with intrinsic surface oxygen vacancy
Source: Nat Commun. 2024 Jul 9;15:5751. doi: 10.1038/s41467-024-49981-9 (PMC11233603; doi:10.1038/s41467-024-49981-9)
Supplement: Supplementary file 3 — Source Data [file 41467_2024_49981_MOESM3_ESM.xlsx]

## Sheet: Fig.2
Fig.2f
Ru/Sm2O3	%	Ru/CeO2	%	Ru/Y2O3	%	Ru/Al2O3	%	Ru/Gd2O3	%
353	7.67	351	14.85	353	4.67	353	0	353	5.3
400	31.87	397	36.2	402	22.46	404	0	401	24.99
448	71.54	445	72.8	451	60.26	453	12.7	449	64.04
500	97.1	497	95.97	502	94.35	500	31.87	498	95.44
558	99.73	553	99.56	550	99.68	545	61.91	552	99.69
Fig.2g
sample	Ru loading	H2 Yield
Ru/Sm2O3	1.03	2325
Ru/CeO2	1	2410
Ru/Y2O3	1.06	1926
Ru/Al2O3	0.74	574
Ru/Gd2O3	0.82	2613
1-RuSm-P	3.83	683
2-RuY-p	5	513
3-K-Ru/MgO	3.5	914
4-Ru/CNTs	4.8	622
5-Ru/MgO-CNTs	4.85	379
6-Ru/c-MgO	4.7	526
7-Ru/CaAlOx-w	3.5	175
8-Ru-Ni/CeO2	0.35	1767
9-Ru/MgO	1.7	1098
10-Ru/LaCeOx	1.8	341
11-Ru/CNF	3.2	164
12-Ru-Cs-Mg/MIL-101	3.1	495
13-Ru/Al2O3	4	301
14-Ru-K/ZrO2	4.4	388
15-Ru-K/CNT	4.5	577
Fig.2h
400 ℃	%	450 ℃	%
run1	29.24	run1	69.87
run2	31.87	run2	71.54
run3	30.74	run3	70.68
run4	31.54	run4	72.04
run5	31.92	run5	71.68
run6	30.78	run6	71.89
450 ℃	the long-term stability
time (h)	%
1	69.3358
5	69.0716
10	68.3489
15	68.2121
20	68.1831
25	68.1541
30	67.791
35	67.6159
40	67.3751
45	67.301
50	67.1328
55	66.97
60	66.591
65	66.6156
70	66.3463
75	66.5565
80	66.438
85	66.1236
90	66.3155
95	66.0039
100	66.0086
105	65.8645
110	65.8405
115	65.5856
120	65.4928
125	65.5583
130	65.4719
135	65.3893
140	65.5648
145	65.4105
150	65.6549
155	66.0735
160	65.3789
165	65.5425
170	66.3809
175	66.1255
180	65.981
185	66.0983
190	65.955
195	65.9671
200	65.9129
205	66.1025
210	66.0255
215	65.8021
220	65.7095
225	65.7363
230	65.6231
235	65.6998
240	65.403
245	65.4404
250	64.8043
255	65.2923
260	65.2966
265	65.9654
270	65.9027
275	65.7934
280	65.8588
285	65.7151
290	65.7286
295	65.6615
300	65.6614
305	65.1456
310	65.6974
315	65.6796
320	65.6696
325	65.6355
330	65.7288
335	65.5305
340	65.6383
345	65.6293
350	65.5049
355	65.5305
360	65.4626
365	65.5883
370	65.5727
375	65.4888
380	65.5005
385	65.3614
390	65.4848
395	65.3454
400	65.3043

## Sheet: Fig.3
Fig.3a							Fig.3b							Fig.3c							Fig.3d
Ru 3d							Sm 3d							Ru 3d
Ru/Sm2O3-fresh		Ru/Sm2O3-used		Ru/Sm2O3-in situ used			Ru/Sm2O3-fresh		Ru/Sm2O3-used		Ru/Sm2O3-in situ used			Ru/Al2O3-fresh		Ru/Al2O3-used		Ru/Al2O3-in situ used			Ru/Sm2O3		Ru/Al2O3
Binding Energy	Intensity	Binding Energy	Intensity	Binding Energy	Intensity		Binding Energy	Intensity	Binding Energy	Intensity	Binding Energy	Intensity		Binding Energy	Intensity	Binding Energy	Intensity	Binding Energy	Intensity		Wavenumber	Intensity	Wavenumber	Intensity
287.98	16371.1	287.96	22083	288	23353.8		1120.56	105118	1120.96	154199	1119.96	175523		287.59	5167.59	287.54	5075.19	287.34	5119.91		2281.99	0.99569	2299.99	0.98871
287.93	16128	287.91	22181.9	287.95	23270.8		1120.51	105688	1120.91	154622	1119.91	175523		287.54	5288.17	287.49	5319.42	287.29	5021.5		2280.7	0.99519	2298.7	0.98873
287.88	16237.4	287.86	22108	287.9	23158.1		1120.46	104851	1120.86	155865	1119.86	175638		287.49	5190.74	287.44	5287.06	287.24	5072.87		2279.42	0.99484	2297.42	0.98876
287.83	16025	287.81	22036.4	287.85	22915.9		1120.41	104604	1120.81	154587	1119.81	173846		287.44	5173.36	287.39	5277.98	287.19	5260.01		2278.13	0.99459	2296.13	0.98879
287.78	15984.6	287.76	22325.2	287.8	23110.6		1120.36	104862	1120.76	153405	1119.76	172280		287.39	5191.4	287.34	5217.21	287.14	5328.64		2276.85	0.99442	2294.85	0.98879
287.73	15965.8	287.71	22284.9	287.75	23080.3		1120.31	104706	1120.71	154102	1119.71	174943		287.34	5151.02	287.29	5290.35	287.09	5287.48		2275.56	0.99438	2293.56	0.9888
287.68	15964.9	287.66	22182.1	287.7	23246.9		1120.26	105493	1120.66	155010	1119.66	174890		287.29	5248.89	287.24	5390.64	287.04	5251.4		2274.28	0.99445	2292.28	0.98884
287.63	16294.4	287.61	21960.5	287.65	23117.2		1120.21	105396	1120.61	155188	1119.61	175147		287.24	5335.54	287.19	5398.6	286.99	5223.85		2272.99	0.9946	2290.99	0.98888
287.58	16325.3	287.56	22226.7	287.6	23013.7		1120.16	105035	1120.56	155029	1119.56	174799		287.19	5376.73	287.14	5590.61	286.94	5093.94		2271.7	0.99473	2289.7	0.98889
287.53	15980.6	287.51	21965.8	287.55	23374.6		1120.11	104519	1120.51	155150	1119.51	173450		287.14	5640.92	287.09	5626.43	286.89	5274.28		2270.42	0.9948	2288.42	0.98883
287.48	15963.1	287.46	21709.9	287.5	23469.1		1120.06	104814	1120.46	155418	1119.46	175013		287.09	5664.3	287.04	5629.97	286.84	5459.53		2269.13	0.99484	2287.13	0.98875
287.43	16157.2	287.41	21873.2	287.45	23413.1		1120.01	105249	1120.41	154943	1119.41	174071		287.04	5478.84	286.99	5675.58	286.79	5317.9		2267.85	0.99489	2285.85	0.9887
287.38	16506.3	287.36	21993.4	287.4	23241.6		1119.96	105375	1120.36	154455	1119.36	174236		286.99	5439.12	286.94	5814.54	286.74	5351.43		2266.56	0.99496	2284.56	0.98874
287.33	16356.5	287.31	22220.5	287.35	23135.2		1119.91	104911	1120.31	153241	1119.31	175595		286.94	5554.38	286.89	5885.36	286.69	5325.99		2265.28	0.99505	2283.28	0.98883
287.28	16410.6	287.26	22083.5	287.3	23121.1		1119.86	104450	1120.26	153899	1119.26	174191		286.89	5821.97	286.84	6058.79	286.64	5381.87		2263.99	0.99515	2281.99	0.98892
287.23	16616.8	287.21	22337.9	287.25	23378.7		1119.81	104851	1120.21	154632	1119.21	174490		286.84	5819.34	286.79	6027.81	286.59	5490.71		2262.71	0.99525	2280.7	0.98896
287.18	16930.1	287.16	22609.7	287.2	23251.9		1119.76	104620	1120.16	154246	1119.16	174016		286.79	5883.68	286.74	6112.7	286.54	5534.64		2261.42	0.99534	2279.42	0.98898
287.13	16858.5	287.11	22610.5	287.15	23292.9		1119.71	104800	1120.11	154034	1119.11	175248		286.74	5903.18	286.69	6281.86	286.49	5491.65		2260.13	0.99542	2278.13	0.989
287.08	16811.7	287.06	22505.6	287.1	23506.1		1119.66	105557	1120.06	155116	1119.06	175602		286.69	6072.87	286.64	6339.23	286.44	5614.66		2258.85	0.99552	2276.85	0.98903
287.03	17268.4	287.01	22435.1	287.05	23509.2		1119.61	105231	1120.01	155302	1119.01	175320		286.64	6168.34	286.59	6408.2	286.39	5504.72		2257.56	0.99565	2275.56	0.98908
286.98	17530	286.96	22723.4	287	23477.7		1119.56	104669	1119.96	155394	1118.96	174635		286.59	6448.28	286.54	6562.8	286.34	5606.19		2256.28	0.9958	2274.28	0.98919
286.93	17369	286.91	22538.8	286.95	23733.5		1119.51	104922	1119.91	155035	1118.91	175258		286.54	6360.11	286.49	6696.79	286.29	5749.73		2254.99	0.99594	2272.99	0.98932
286.88	17505.3	286.86	22899.6	286.9	23765.4		1119.46	105270	1119.86	155137	1118.86	175127		286.49	6432.71	286.44	6721.87	286.24	5792.32		2253.71	0.99602	2271.71	0.98946
286.83	17903.3	286.81	23302.6	286.85	23710.2		1119.41	105124	1119.81	154934	1118.81	175508		286.44	6641.05	286.39	6715.51	286.19	5738.82		2252.42	0.99603	2270.42	0.98956
286.78	17883.2	286.76	23301.7	286.8	23783.9		1119.36	105474	1119.76	154480	1118.76	174202		286.39	6613.25	286.34	6912.78	286.14	5816.33		2251.13	0.99604	2269.13	0.98959
286.73	18213.5	286.71	23475.2	286.75	23963.9		1119.31	105036	1119.71	154866	1118.71	175034		286.34	6782.24	286.29	6964.09	286.09	5864.36		2249.85	0.99605	2267.85	0.98955
286.68	18379.9	286.66	23616.9	286.7	24035.2		1119.26	105507	1119.66	154372	1118.66	175373		286.29	6991.78	286.24	7170.11	286.04	5836.68		2248.56	0.99607	2266.56	0.98941
286.63	18543.4	286.61	23690.2	286.65	23983.9		1119.21	105697	1119.61	154522	1118.61	175092		286.24	7018.63	286.19	7374.21	285.99	5932.22		2247.28	0.99605	2265.28	0.98919
286.58	18680.4	286.56	23918	286.6	24442.1		1119.16	105467	1119.56	155991	1118.56	175643		286.19	7351.83	286.14	7334.2	285.94	5864.88		2245.99	0.99595	2263.99	0.98886
286.53	18884.1	286.51	24395.3	286.55	24125.2		1119.11	105408	1119.51	155830	1118.51	176380		286.14	7371.79	286.09	7505.04	285.89	5795.44		2244.71	0.99582	2262.71	0.98842
286.48	19414.4	286.46	24256.1	286.5	24394		1119.06	105275	1119.46	155004	1118.46	176736		286.09	7539.01	286.04	7695.18	285.84	5898.67		2243.42	0.99568	2261.42	0.98792
286.43	19651.5	286.41	24412	286.45	24523.3		1119.01	104842	1119.41	154663	1118.41	175125		286.04	7662.01	285.99	7655.41	285.79	5948.7		2242.14	0.99557	2260.13	0.98743
286.38	19730.1	286.36	24699.4	286.4	24670.9		1118.96	105410	1119.36	154512	1118.36	176160		285.99	7676.57	285.94	7843.53	285.74	6055.45		2240.85	0.99549	2258.85	0.98699
286.33	20000.3	286.31	24840.1	286.35	24832.4		1118.91	105455	1119.31	155655	1118.31	176238		285.94	7797.05	285.89	7914.26	285.69	5984.95		2239.56	0.99547	2257.56	0.98649
286.28	20105.7	286.26	24967.3	286.3	24980.8		1118.86	105152	1119.26	155148	1118.26	175934		285.89	7853.11	285.84	8049.69	285.64	5997.31		2238.28	0.99552	2256.28	0.98581
286.23	20234.2	286.21	25122.6	286.25	25005.3		1118.81	105512	1119.21	154730	1118.21	174996		285.84	8059.38	285.79	8134.94	285.59	6249.61		2236.99	0.99561	2254.99	0.98493
286.18	20577.3	286.16	25323.6	286.2	25091.9		1118.76	105864	1119.16	154127	1118.16	175022		285.79	8237.03	285.74	8403.95	285.54	6282.22		2235.71	0.99573	2253.71	0.98397
286.13	20721.4	286.11	25407.4	286.15	25133.1		1118.71	105715	1119.11	154125	1118.11	176081		285.74	8169.21	285.69	8456.67	285.49	6233.32		2234.42	0.99584	2252.42	0.9831
286.08	20778.3	286.06	25864.6	286.1	25177.2		1118.66	105242	1119.06	154558	1118.06	176683		285.69	8395.78	285.64	8348.86	285.44	6301.8		2233.14	0.99595	2251.14	0.98243
286.03	21196.6	286.01	26074.8	286.05	25457.5		1118.61	105230	1119.01	154544	1118.01	176029		285.64	8578.93	285.59	8448.21	285.39	6401.77		2231.85	0.99608	2249.85	0.98197
285.98	21442.3	285.96	26301.9	286	26146.2		1118.56	105387	1118.96	154647	1117.96	175860		285.59	8561.64	285.54	8757.22	285.34	6361.19		2230.56	0.99622	2248.56	0.98173
285.93	21852	285.91	26539.6	285.95	26169.4		1118.51	105401	1118.91	154863	1117.91	175300		285.54	8612.62	285.49	8842.75	285.29	6213.31		2229.28	0.99636	2247.28	0.98164
285.88	22254.9	285.86	26887.1	285.9	26606.9		1118.46	104499	1118.86	153973	1117.86	176743		285.49	8840.33	285.44	8869.7	285.24	6335.39		2227.99	0.99644	2245.99	0.98161
285.83	22611.6	285.81	27110.4	285.85	26968.4		1118.41	105942	1118.81	154761	1117.81	176929		285.44	8913.88	285.39	9072.19	285.19	6349.74		2226.71	0.99646	2244.71	0.9814
285.78	22884.4	285.76	27396.4	285.8	27344.8		1118.36	105574	1118.76	155063	1117.76	177065		285.39	8969.62	285.34	9227.19	285.14	6321.54		2225.42	0.99641	2243.42	0.98064
285.73	23151.8	285.71	27543.1	285.75	27095.1		1118.31	104956	1118.71	155573	1117.71	176740		285.34	9344.16	285.29	9192.58	285.09	6528.97		2224.14	0.99633	2242.14	0.97899
285.68	23451.2	285.66	28070.4	285.7	27517		1118.26	106019	1118.66	155051	1117.66	177607		285.29	9305.39	285.24	9368.49	285.04	6560.01		2222.85	0.99626	2240.85	0.9762
285.63	24306.6	285.61	28346.1	285.65	27773.1		1118.21	105683	1118.61	155021	1117.61	177153		285.24	9275.35	285.19	9279.46	284.99	6374.39		2221.57	0.9962	2239.56	0.97207
285.58	25166.7	285.56	28739	285.6	28063		1118.16	105231	1118.56	154446	1117.56	177320		285.19	9244.45	285.14	9463.73	284.94	6412.83		2220.28	0.99615	2238.28	0.96639
285.53	25819.4	285.51	29329.7	285.55	28331.6		1118.11	104836	1118.51	155368	1117.51	176776		285.14	9280.21	285.09	9491.19	284.89	6566.36		2218.99	0.99607	2236.99	0.95886
285.48	26191.7	285.46	29584.9	285.5	28338.8		1118.06	105209	1118.46	154960	1117.46	177692		285.09	9331.72	285.04	9646.28	284.84	6389.25		2217.71	0.99598	2235.71	0.94913
285.43	26971.2	285.41	30246.1	285.45	28925.5		1118.01	105475	1118.41	155943	1117.41	177840		285.04	9442.71	284.99	9805.34	284.79	6397.11		2216.42	0.99592	2234.42	0.93704
285.38	28020.6	285.36	30754.4	285.4	29164.9		1117.96	105620	1118.36	154974	1117.36	177353		284.99	9415.88	284.94	9494.3	284.74	6521.65		2215.14	0.99593	2233.14	0.92268
285.33	28572.1	285.31	31412	285.35	29326.8		1117.91	105817	1118.31	155209	1117.31	177397		284.94	9572.95	284.89	9676.33	284.69	6611.63		2213.85	0.99599	2231.85	0.90641
285.28	29339.8	285.26	32200.7	285.3	29204.9		1117.86	104581	1118.26	156078	1117.26	176648		284.89	9667.01	284.84	9841.72	284.64	6455.49		2212.57	0.99606	2230.57	0.88885
285.23	29863.9	285.21	32600.9	285.25	29594.6		1117.81	103930	1118.21	154922	1117.21	177252		284.84	9488.45	284.79	9911.16	284.59	6468.08		2211.28	0.99609	2229.28	0.87091
285.18	30564	285.16	33319.3	285.2	30084.2		1117.76	104994	1118.16	155212	1117.16	177596		284.79	9350.79	284.74	9802.3	284.54	6417.37		2209.99	0.99603	2227.99	0.85389
285.13	31601.9	285.11	33584.9	285.15	30273.5		1117.71	105378	1118.11	156086	1117.11	176969		284.74	9595.51	284.69	9740.81	284.49	6437.47		2208.71	0.99587	2226.71	0.83928
285.08	32225.9	285.06	33992	285.1	30192.5		1117.66	104388	1118.06	156236	1117.06	176778		284.69	9487.26	284.64	9837.65	284.44	6408.93		2207.42	0.9956	2225.42	0.82841
285.03	33026.5	285.01	34758.2	285.05	30919.9		1117.61	104156	1118.01	155055	1117.01	177199		284.64	9411.91	284.59	9618.27	284.39	6398.51		2206.14	0.99522	2224.14	0.82206
284.98	33618.5	284.96	35493.2	285	30775.4		1117.56	105377	1117.96	155296	1116.96	177606		284.59	9279.68	284.54	9482.55	284.34	6311.59		2204.85	0.99478	2222.85	0.82025
284.93	34333.2	284.91	36004.7	284.95	30786.6		1117.51	105799	1117.91	154605	1116.91	177187		284.54	9242.81	284.49	9456.08	284.29	6292.95		2203.57	0.99433	2221.57	0.82239
284.88	34429.1	284.86	36203.5	284.9	31158.5		1117.46	106465	1117.86	155839	1116.86	177519		284.49	9015.28	284.44	9509.9	284.24	6301		2202.28	0.99389	2220.28	0.82742
284.83	34477.5	284.81	36175.4	284.85	31059.3		1117.41	105761	1117.81	156193	1116.81	178229		284.44	8870.36	284.39	9232.74	284.19	6313.17		2201	0.99341	2218.99	0.8342
284.78	34263.8	284.76	36721.2	284.8	30957.3		1117.36	106382	1117.76	156436	1116.76	178443		284.39	8770.08	284.34	9227.2	284.14	6190.78		2199.71	0.99281	2217.71	0.84169
284.73	34499.1	284.71	36495.3	284.75	30970.9		1117.31	106131	1117.71	156021	1116.71	178774		284.34	8736.54	284.29	8950.63	284.09	6378.69		2198.42	0.99208	2216.42	0.8491
284.68	34682.6	284.66	36165.9	284.7	30988.5		1117.26	105251	1117.66	156661	1116.66	177606		284.29	8441.66	284.24	8885.75	284.04	6156.24		2197.14	0.99124	2215.14	0.85576
284.63	34349.9	284.61	36326.9	284.65	30819.7		1117.21	105459	1117.61	155803	1116.61	178134		284.24	8072.55	284.19	8590.08	283.99	6151.32		2195.85	0.99032	2213.85	0.86118
284.58	33556.4	284.56	36404.9	284.6	30727.1		1117.16	105826	1117.56	156063	1116.56	178373		284.19	8082.93	284.14	8562.02	283.94	6029.81		2194.57	0.98927	2212.57	0.8651
284.53	33125.7	284.51	36225.6	284.55	30822.5		1117.11	105196	1117.51	155801	1116.51	178374		284.14	8043.36	284.09	8528.61	283.89	5919.88		2193.28	0.988	2211.28	0.86757
284.48	32720.7	284.46	35491.1	284.5	30744		1117.06	104462	1117.46	155996	1116.46	179133		284.09	7778.28	284.04	8190.74	283.84	5902.51		2192	0.98644	2210	0.86882
284.43	31448.7	284.41	35212.9	284.45	30678.3		1117.01	105718	1117.41	156677	1116.41	178108		284.04	7626.26	283.99	7890.37	283.79	5991.55		2190.71	0.98457	2208.71	0.86914
284.38	30410.6	284.36	34931.7	284.4	30001		1116.96	106099	1117.36	155897	1116.36	178697		283.99	7343.67	283.94	7719	283.74	5794.76		2189.42	0.98239	2207.42	0.86876
284.33	29524.5	284.31	34202.3	284.35	29788.7		1116.91	105816	1117.31	156094	1116.31	179065		283.94	7227.84	283.89	7643.5	283.69	5653.49		2188.14	0.9798	2206.14	0.86795
284.28	28707.4	284.26	33272.9	284.3	29520.4		1116.86	105637	1117.26	155322	1116.26	179370		283.89	6811.5	283.84	7417.07	283.64	5672.48		2186.85	0.97655	2204.85	0.86707
284.23	27480.8	284.21	32490.3	284.25	29326.6		1116.81	105088	1117.21	155065	1116.21	179010		283.84	6551.37	283.79	7179.09	283.59	5541.46		2185.57	0.97219	2203.57	0.86654
284.18	26414.7	284.16	31640.6	284.2	28797.2		1116.76	105997	1117.16	156200	1116.16	179725		283.79	6369.12	283.74	6926.85	283.54	5464.45		2184.28	0.96603	2202.28	0.8668
284.13	25010.9	284.11	31118.9	284.15	28232.1		1116.71	106201	1117.11	156361	1116.11	179694		283.74	6188.11	283.69	6759.76	283.49	5386.92		2183	0.95697	2201	0.8682
284.08	23996.5	284.06	30199.4	284.1	27515.9		1116.66	105010	1117.06	157124	1116.06	179035		283.69	6062.68	283.64	6523.4	283.44	5430.86		2181.71	0.94331	2199.71	0.87096
284.03	22927.2	284.01	29281.4	284.05	27684.4		1116.61	105294	1117.01	156690	1116.01	179597		283.64	5880.84	283.59	6303.67	283.39	5553.07		2180.43	0.923	2198.42	0.8751
283.98	21949.3	283.96	28212.4	284	27360.7		1116.56	106926	1116.96	156629	1115.96	179906		283.59	5804.71	283.54	6056.96	283.34	5447.49		2179.14	0.8943	2197.14	0.88052
283.93	21087.2	283.91	27179.4	283.95	26811		1116.51	106032	1116.91	155957	1115.91	179154		283.54	5534.01	283.49	5845.8	283.29	5346.4		2177.85	0.8565	2195.85	0.88699
283.88	20201.3	283.86	26945.7	283.9	26341.2		1116.46	106354	1116.86	155699	1115.86	179524		283.49	5548.78	283.44	5723.7	283.24	5182.35		2176.57	0.81044	2194.57	0.89435
283.83	19170.2	283.81	26123.8	283.85	25880.1		1116.41	105232	1116.81	155196	1115.81	181039		283.44	5344.45	283.39	5551.97	283.19	5069.66		2175.28	0.75852	2193.28	0.90246
283.78	18727.2	283.76	25396.2	283.8	25911.8		1116.36	105637	1116.76	156346	1115.76	180886		283.39	5178.51	283.34	5462.22	283.14	5069.57		2174	0.70433	2192	0.9112
283.73	18288.9	283.71	24840.6	283.75	25512.2		1116.31	105932	1116.71	155808	1115.71	180638		283.34	5012.08	283.29	5441.44	283.09	5128.22		2172.71	0.65196	2190.71	0.92037
283.68	17548.6	283.66	24661.1	283.7	25255.4		1116.26	105835	1116.66	155825	1115.66	181174		283.29	4980.52	283.24	5155.42	283.04	5047.35		2171.43	0.60513	2189.43	0.92967
283.63	17120.5	283.61	24164.8	283.65	24733.5		1116.21	105816	1116.61	156346	1115.61	181258		283.24	4885.44	283.19	4927.39	282.99	4994.15		2170.14	0.56646	2188.14	0.93876
283.58	16649.6	283.56	23621.8	283.6	24715		1116.16	106253	1116.56	156874	1115.56	181463		283.19	4710.56	283.14	5018.6	282.94	5050.48		2168.85	0.53714	2186.85	0.94732
283.53	16422.1	283.51	23203.1	283.55	24540.2		1116.11	106230	1116.51	156711	1115.51	181623		283.14	4679.7	283.09	4996.53	282.89	5042.89		2167.57	0.51732	2185.57	0.95505
283.48	15891.3	283.46	22499	283.5	24458.3		1116.06	106143	1116.46	156007	1115.46	181366		283.09	4624.01	283.04	4904.67	282.84	5181.99		2166.28	0.50679	2184.28	0.9618
283.43	15941.4	283.41	22294.4	283.45	23552.6		1116.01	107331	1116.41	156633	1115.41	182071		283.04	4722.27	282.99	4924.41	282.79	5133.67		2165	0.50557	2183	0.9675
283.38	15826.5	283.36	22397.3	283.4	23295.6		1115.96	107022	1116.36	157369	1115.36	182086		282.99	4559.59	282.94	4823.39	282.74	4860.09		2163.71	0.51386	2181.71	0.9722
283.33	15569.7	283.31	22307.7	283.35	23565.5		1115.91	106810	1116.31	157082	1115.31	183603		282.94	4626.51	282.89	4782.92	282.69	4840.38		2162.43	0.53176	2180.43	0.97593
283.28	15434.7	283.26	21825.7	283.3	23404.4		1115.86	106853	1116.26	157101	1115.26	183478		282.89	4531.14	282.84	4762.07	282.64	5031.07		2161.14	0.55856	2179.14	0.97877
283.23	15457.3	283.21	21700	283.25	23416.9		1115.81	106839	1116.21	156941	1115.21	183600		282.84	4440.08	282.79	4664.22	282.59	5037.77		2159.86	0.59259	2177.85	0.9809
283.18	15389.3	283.16	21679	283.2	23047.6		1115.76	106818	1116.16	157464	1115.16	183398		282.79	4424.64	282.74	4915.74	282.54	5016.9		2158.57	0.63128	2176.57	0.98254
283.13	15486.8	283.11	21564.1	283.15	22963.1		1115.71	106958	1116.11	156917	1115.11	183462		282.74	4458.19	282.69	4849.89	282.49	4975.16		2157.28	0.67174	2175.28	0.98387
283.08	15391.7	283.06	21656.6	283.1	23110.2		1115.66	108422	1116.06	157742	1115.06	185295		282.69	4486.79	282.64	4598.41	282.44	5047.08		2156	0.7114	2174	0.985
283.03	15546.1	283.01	21796	283.05	23089.8		1115.61	107252	1116.01	157649	1115.01	186482		282.64	4472.49	282.59	4639.83	282.39	5158.04		2154.71	0.7486	2172.71	0.98594
282.98	15417.9	282.96	21582.1	283	23053.9		1115.56	107417	1115.96	158139	1114.96	186406		282.59	4443.52	282.54	4787.7	282.34	5072.99		2153.43	0.78261	2171.43	0.98672
282.93	15381.4	282.91	21440.1	282.95	23083.3		1115.51	109134	1115.91	157734	1114.91	185841		282.54	4446.03	282.49	4814.42	282.29	5184.95		2152.14	0.81325	2170.14	0.98737
282.88	15203.9	282.86	21189.9	282.9	23049.2		1115.46	108895	1115.86	157399	1114.86	185316		282.49	4571.2	282.44	4768.9	282.24	5174.69		2150.86	0.84047	2168.86	0.98792
282.83	15353.6	282.81	21249.3	282.85	22821.4		1115.41	109014	1115.81	158302	1114.81	186815		282.44	4490.77	282.39	4636.74	282.19	5213.22		2149.57	0.8642	2167.57	0.98842
282.78	15541.8	282.76	21270	282.8	22579.2		1115.36	108892	1115.76	158188	1114.76	186915		282.39	4604.27	282.34	4760.04	282.14	5195.76		2148.28	0.8845	2166.28	0.98889
282.73	15645.3	282.71	21312.2	282.75	22608.3		1115.31	109222	1115.71	158374	1114.71	186422		282.34	4632.67	282.29	4844.37	282.09	5220.46		2147	0.90159	2165	0.98929
282.68	15734.2	282.66	21437.6	282.7	22699.7		1115.26	108844	1115.66	158882	1114.66	186938		282.29	4452.32	282.24	4810.92	282.04	5222.34		2145.71	0.91589	2163.71	0.98954
282.63	15588.9	282.61	21532.3	282.65	22464.2		1115.21	109379	1115.61	157467	1114.61	187910		282.24	4344.68	282.19	4674.47	281.99	5227.69		2144.43	0.9278	2162.43	0.98961
282.58	15707.8	282.56	21210.1	282.6	22413.9		1115.16	108678	1115.56	158333	1114.56	189041		282.19	4479.37	282.14	4809.55	281.94	5154.07		2143.14	0.93767	2161.14	0.98955
282.53	15949	282.51	21520.8	282.55	22979.6		1115.11	109286	1115.51	159284	1114.51	189193		282.14	4632.89	282.09	4784.22	281.89	5212.91		2141.86	0.94577	2159.86	0.98943
282.48	15965.4	282.46	21512.3	282.5	22824.9		1115.06	110118	1115.46	160029	1114.46	189974		282.09	4743.26	282.04	4903.56	281.84	5345.28		2140.57	0.95239	2158.57	0.98932
282.43	15969.4	282.41	21785.1	282.45	22532.2		1115.01	109958	1115.41	159933	1114.41	190062		282.04	4624.14	281.99	4760.61	281.79	5244.47		2139.29	0.95787	2157.28	0.98922
282.38	15891.5	282.36	21759.1	282.4	22846.5		1114.96	110468	1115.36	161080	1114.36	191118		281.99	4679.91	281.94	4891.93	281.74	5290.51		2138	0.96246	2156	0.98914
282.33	16050.2	282.31	21865.5	282.35	22895.5		1114.91	110618	1115.31	160882	1114.31	191590		281.94	4597.29	281.89	4833.46	281.69	5463.39		2136.71	0.96631	2154.71	0.98905
282.28	16120.6	282.26	22216.8	282.3	23012.4		1114.86	110823	1115.26	160908	1114.26	190455		281.89	4558.66	281.84	5105.29	281.64	5414.61		2135.43	0.96948	2153.43	0.98892
282.23	16066	282.21	22001.8	282.25	22860.7		1114.81	110938	1115.21	160146	1114.21	191538		281.84	4611.07	281.79	5091.28	281.59	5382.48		2134.14	0.97204	2152.14	0.98876
282.18	16195.8	282.16	21840.8	282.2	23020.5		1114.76	111515	1115.16	160271	1114.16	192956		281.79	4627.82	281.74	4945.62	281.54	5532.33		2132.86	0.97404	2150.86	0.9886
282.13	16281.5	282.11	22225.2	282.15	22761.3		1114.71	111495	1115.11	161103	1114.11	193859		281.74	4819.51	281.69	4855.4	281.49	5510		2131.57	0.97551	2149.57	0.98849
282.08	16398.3	282.06	22274.8	282.1	23034.5		1114.66	112254	1115.06	162115	1114.06	194159		281.69	4796.01	281.64	5062.55	281.44	5523.04		2130.29	0.97647	2148.28	0.98845
282.03	16626.6	282.01	22221	282.05	23163.8		1114.61	112019	1115.01	162392	1114.01	194988		281.64	4740.02	281.59	5088.4	281.39	5498.47		2129	0.97694	2147	0.98841
281.98	16803.8	281.96	22244.2	282	23489.3		1114.56	111626	1114.96	162748	1113.96	195482		281.59	4867.22	281.54	5065.01	281.34	5515.06		2127.71	0.97697	2145.71	0.98826
281.93	17033.6	281.91	22388.9	281.95	23822.2		1114.51	111904	1114.91	162729	1113.91	195420		281.54	4734	281.49	5009.93	281.29	5471.25		2126.43	0.9766	2144.43	0.98795
281.88	16706.7	281.86	22668.1	281.9	23964.5		1114.46	112087	1114.86	162296	1113.86	196804		281.49	4724.78	281.44	4919.41	281.24	5606.84		2125.14	0.97589	2143.14	0.9875
281.83	16816.3	281.81	22825.6	281.85	24194.2		1114.41	113193	1114.81	163058	1113.81	196353		281.44	4750.94	281.39	4946.97	281.19	5585.69		2123.86	0.97491	2141.86	0.98701
281.78	16719.1	281.76	23073.2	281.8	24006.5		1114.36	113431	1114.76	163251	1113.76	198348		281.39	4817.25	281.34	5030.74	281.14	5482.04		2122.57	0.97379	2140.57	0.98653
281.73	16631.4	281.71	23006.7	281.75	24067.9		1114.31	113232	1114.71	162956	1113.71	199806		281.34	4659.78	281.29	5013.43	281.09	5635.83		2121.29	0.97267	2139.29	0.98603
281.68	16873.4	281.66	23052.5	281.7	24479		1114.26	113326	1114.66	163668	1113.66	199068		281.29	4790.8	281.24	5038.02	281.04	5601.8		2120	0.97169	2138	0.98547
281.63	16933.9	281.61	23305.7	281.65	24703.1		1114.21	114687	1114.61	164504	1113.61	200090		281.24	4743.16	281.19	4957.59	280.99	5507.43		2118.71	0.97093	2136.71	0.98483
281.58	17019.1	281.56	23375.3	281.6	24775.6		1114.16	114592	1114.56	165842	1113.56	199986		281.19	4728.7	281.14	4943.62	280.94	5605.57		2117.43	0.9704	2135.43	0.98415
281.53	17129.4	281.51	23318.7	281.55	24974.2		1114.11	115512	1114.51	165177	1113.51	201465		281.14	4728.48	281.09	4963.47	280.89	5514.46		2116.14	0.97009	2134.14	0.98344
281.48	17290.8	281.46	23444.3	281.5	25146		1114.06	114951	1114.46	165866	1113.46	202167		281.09	4648.16	281.04	4913.86	280.84	5555.47		2114.86	0.96998	2132.86	0.98268
281.43	17403.3	281.41	23510.5	281.45	25709.4		1114.01	114061	1114.41	166613	1113.41	201888		281.04	4615.17	280.99	4971.99	280.79	5593.75		2113.57	0.97013	2131.57	0.98182
281.38	17368.2	281.36	23624.3	281.4	26068.4		1113.96	115414	1114.36	167283	1113.36	203442		280.99	4712.13	280.94	5035.8	280.74	5543.93		2112.29	0.97057	2130.29	0.98082
281.33	17352.8	281.31	23842.5	281.35	26185.1		1113.91	115522	1114.31	167550	1113.31	203070		280.94	4504.8	280.89	4858	280.69	5562.6		2111	0.97128	2129	0.97965
281.28	17410.3	281.26	23889.5	281.3	26856.4		1113.86	114856	1114.26	167963	1113.26	203060		280.89	4393.42	280.84	4852.15	280.64	5530.88		2109.72	0.9722	2127.71	0.97831
281.23	17422.1	281.21	24021	281.25	26908.4		1113.81	115830	1114.21	167521	1113.21	204423		280.84	4479.5	280.79	4999.45	280.59	5491.29		2108.43	0.97318	2126.43	0.97676
281.18	17330.7	281.16	24137	281.2	27389.5		1113.76	115893	1114.16	167157	1113.16	204498		280.79	4564.84	280.74	5081.59	280.54	5504.07		2107.14	0.97411	2125.14	0.97498
281.13	17296	281.11	23842.3	281.15	27983.9		1113.71	115422	1114.11	168301	1113.11	205400		280.74	4610.94	280.69	4858.06	280.49	5411.46		2105.86	0.97491	2123.86	0.97298
281.08	17224.7	281.06	24115.1	281.1	28562.6		1113.66	116696	1114.06	169039	1113.06	205775		280.69	4636.52	280.64	4839.62	280.44	5295.2		2104.57	0.97553	2122.57	0.97077
281.03	17001.9	281.01	24374.3	281.05	28860.4		1113.61	117420	1114.01	170802	1113.01	206329		280.64	4514.62	280.59	4861.05	280.39	5275.38		2103.29	0.97594	2121.29	0.96837
280.98	17007.7	280.96	24249.2	281	29062.1		1113.56	117011	1113.96	171332	1112.96	207414		280.59	4468.43	280.54	4819.76	280.34	5181.74		2102	0.97605	2120	0.96579
280.93	17027.1	280.91	24242.7	280.95	29628.6		1113.51	116672	1113.91	170271	1112.91	207763		280.54	4365.32	280.49	4627.44	280.29	5133.53		2100.72	0.97578	2118.72	0.96304
280.88	16819	280.86	24492.6	280.9	29887.4		1113.46	116756	1113.86	171166	1112.86	208117		280.49	4359.15	280.44	4679.74	280.24	5159.69		2099.43	0.97507	2117.43	0.96009
280.83	16563.2	280.81	24591.3	280.85	30160.4		1113.41	117362	1113.81	171980	1112.81	209080		280.44	4299.69	280.39	4672.96	280.19	5078.43		2098.14	0.97388	2116.14	0.95692
280.78	16249.2	280.76	24555.7	280.8	30431.8		1113.36	118241	1113.76	171223	1112.76	208580		280.39	4280.1	280.34	4675.76	280.14	5070.92		2096.86	0.97222	2114.86	0.95347
280.73	15990.9	280.71	24689.7	280.75	30945		1113.31	118182	1113.71	172574	1112.71	208873		280.34	4191.65	280.29	4564.2	280.09	5152.16		2095.57	0.97012	2113.57	0.94972
280.68	15865.7	280.66	24437.4	280.7	31184		1113.26	119139	1113.66	172186	1112.66	211290		280.29	4135.84	280.24	4533.69	280.04	5023.45		2094.29	0.96759	2112.29	0.94571
280.63	15657	280.61	24331	280.65	31540.2		1113.21	119439	1113.61	171998	1112.61	211658		280.24	3992.84	280.19	4518.24	279.99	4869.17		2093	0.96462	2111	0.94151
280.58	15511.1	280.56	24192.2	280.6	31475.3		1113.16	118883	1113.56	172403	1112.56	210015		280.19	4046.21	280.14	4470.08	279.94	4949.47		2091.72	0.96115	2109.72	0.93716
280.53	15472.8	280.51	23719.3	280.55	31364.4		1113.11	117941	1113.51	173230	1112.51	211641		280.14	3993.67	280.09	4299.87	279.89	4905.21		2090.43	0.95716	2108.43	0.9326
280.48	14972	280.46	23483.5	280.5	31242.3		1113.06	118693	1113.46	173239	1112.46	213560		280.09	4051.74	280.04	4398.14	279.84	4744.41		2089.15	0.95263	2107.14	0.92775
280.43	14599.9	280.41	23760	280.45	31642.8		1113.01	120095	1113.41	175583	1112.41	213376		280.04	3923.03	279.99	4201.05	279.79	4851.13		2087.86	0.94755	2105.86	0.92255
280.38	14557.5	280.36	23578.1	280.4	31772		1112.96	119820	1113.36	175066	1112.36	212969		279.99	3860.44	279.94	4201.71	279.74	4753.67		2086.57	0.94184	2104.57	0.917
280.33	14155.1	280.31	23054.8	280.35	31382.9		1112.91	119930	1113.31	175445	1112.31	212597		279.94	3952.88	279.89	4370.45	279.69	4712.12		2085.29	0.93536	2103.29	0.91109
280.28	14068.4	280.26	22771.7	280.3	31244		1112.86	119955	1113.26	176010	1112.26	213708		279.89	3899.36	279.84	4256.72	279.64	4698.47		2084	0.92801	2102	0.90471
280.23	14055.4	280.21	22775	280.25	30599.3		1112.81	119421	1113.21	175627	1112.21	213676		279.84	3798.26	279.79	4334.19	279.59	4635.39		2082.72	0.91967	2100.72	0.89769
280.18	13787.7	280.16	22644.2	280.2	30352.3		1112.76	120274	1113.16	176095	1112.16	213614		279.79	3714.23	279.74	4261.45	279.54	4523.37		2081.43	0.91027	2099.43	0.8899
280.13	13734.4	280.11	22322.6	280.15	29624.4		1112.71	121012	1113.11	177371	1112.11	214295		279.74	3767.83	279.69	4175.44	279.49	4516.57		2080.15	0.89979	2098.15	0.88129
280.08	13429.1	280.06	22002.9	280.1	28998.9		1112.66	120519	1113.06	178434	1112.06	216509		279.69	3647.58	279.64	4188.24	279.44	4455.13		2078.86	0.88821	2096.86	0.87187
280.03	13301.6	280.01	21714.3	280.05	28177.4		1112.61	121022	1113.01	177745	1112.01	216858		279.64	3650.49	279.59	4043.29	279.39	4460.22		2077.57	0.8756	2095.57	0.86159
279.98	13389.2	279.96	21389.3	280	27807.9		1112.56	120688	1112.96	176779	1111.96	215702		279.59	3646.02	279.54	3932.05	279.34	4491.62		2076.29	0.86215	2094.29	0.85037
279.93	13138.3	279.91	20914.6	279.95	26966.8		1112.51	120989	1112.91	178256	1111.91	215339		279.54	3781.09	279.49	3931.46	279.29	4313.71		2075	0.84805	2093	0.83814
279.88	13014.8	279.86	20714.4	279.9	26579.2		1112.46	121379	1112.86	178785	1111.86	215968		279.49	3597.57	279.44	3912.91	279.24	4192		2073.72	0.83353	2091.72	0.82485
279.83	12808.6	279.81	20276.8	279.85	25859.7		1112.41	122676	1112.81	178594	1111.81	215817		279.44	3536.58	279.39	3789.77	279.19	4139.44		2072.43	0.81872	2090.43	0.81053
279.78	12829.8	279.76	19924.9	279.8	25127.9		1112.36	122221	1112.76	179285	1111.76	217623		279.39	3582.2	279.34	3810.69	279.14	4211.25		2071.15	0.80363	2089.15	0.79526
279.73	13039.7	279.71	19956.5	279.75	24854.4		1112.31	121867	1112.71	180840	1111.71	218275		279.34	3657.79	279.29	3903.45	279.09	4322.75		2069.86	0.78824	2087.86	0.77911
279.68	13117.3	279.66	19833.5	279.7	23863.9		1112.26	122968	1112.66	180211	1111.66	217501		279.29	3561.24	279.24	3989.32	279.04	4285.19		2068.58	0.77247	2086.57	0.76221
279.63	12947.1	279.61	19734.1	279.65	23243		1112.21	122432	1112.61	179592	1111.61	218194		279.24	3583.39	279.19	3858.77	278.99	4215.97		2067.29	0.75629	2085.29	0.74473
279.58	12743.7	279.56	19584.6	279.6	22633.3		1112.16	122916	1112.56	180299	1111.56	218300		279.19	3578.64	279.14	3759.41	278.94	4152.31		2066	0.73959	2084	0.72688
279.53	12712.4	279.51	19562.2	279.55	22207		1112.11	123863	1112.51	180317	1111.51	219026		279.14	3476.14	279.09	3671.25	278.89	4075.18		2064.72	0.72227	2082.72	0.70886
279.48	12679.2	279.46	19294.4	279.5	21721.9		1112.06	124834	1112.46	181539	1111.46	220077		279.09	3542.12	279.04	3848.47	278.84	3979.12		2063.43	0.70416	2081.43	0.6908
279.43	12579.7	279.41	19076.9	279.45	21583.5		1112.01	124053	1112.41	180884	1111.41	221500		279.04	3533.61	278.99	3808.64	278.79	4006.77		2062.15	0.68513	2080.15	0.67284
279.38	12624.8	279.36	18901.2	279.4	21393.8		1111.96	124279	1112.36	181860	1111.36	221909		278.99	3590.15	278.94	3844.21	278.74	4142.87		2060.86	0.6652	2078.86	0.65515
279.33	12921.3	279.31	18745.3	279.35	21173.8		1111.91	124438	1112.31	181446	1111.31	221914		278.94	3490.5	278.89	3733.04	278.69	4048.87		2059.58	0.64455	2077.58	0.63795
279.28	12586.4	279.26	18565.7	279.3	20897.1		1111.86	124824	1112.26	180895	1111.26	222055		278.89	3408.55	278.84	3700.36	278.64	3964.52		2058.29	0.6235	2076.29	0.6215
279.23	12347.6	279.21	18583.2	279.25	20825.1		1111.81	125307	1112.21	181564	1111.21	222250		278.84	3416.71	278.79	3667.5	278.59	3962.37		2057	0.6025	2075	0.60611
279.18	12374.5	279.16	18662.3	279.2	20780.3		1111.76	125676	1112.16	182923	1111.16	221856		278.79	3405.33	278.74	3543.51	278.54	3931.53		2055.72	0.58201	2073.72	0.59211
279.13	12749.7	279.11	18676.4	279.15	20467.1		1111.71	125526	1112.11	183272	1111.11	222608		278.74	3403.57	278.69	3567.7	278.49	3925.41		2054.43	0.56256	2072.43	0.57978
279.08	12703.6	279.06	18661.4	279.1	20360.8		1111.66	125884	1112.06	184286	1111.06	223843		278.69	3445.05	278.64	3653.92	278.44	3985.73		2053.15	0.5446	2071.15	0.5693
279.03	12527.1	279.01	18471.9	279.05	20605.6		1111.61	126733	1112.01	184129	1111.01	224516		278.64	3381.62	278.59	3591.49	278.39	3970.34		2051.86	0.52852	2069.86	0.56074
278.98	12502.9	278.96	18400.6	279	20183.5		1111.56	128091	1111.96	185585	1110.96	226173		278.59	3448.84	278.54	3734.46	278.34	4034.58		2050.58	0.51458	2068.58	0.55415
		278.91	18412.9	278.95	20290.3		1111.51	128998	1111.91	185173	1110.91	228130		278.54	3442.89	278.49	3689.84	278.29	3957.35		2049.29	0.5029	2067.29	0.54955
		278.86	18481.9	278.9	20287.8		1111.46	129314	1111.86	185187	1110.86	227097		278.49	3462.02	278.44	3569.24	278.24	3850.86		2048.01	0.49352	2066	0.54692
		278.81	18556.6	278.85	20368.3		1111.41	129050	1111.81	187147	1110.81	228690		278.44	3427.42	278.39	3658.53	278.19	3962.58		2046.72	0.48638	2064.72	0.54621
		278.76	18606.3	278.8	20118.7		1111.36	130074	1111.76	187851	1110.76	229750		278.39	3421.9	278.34	3560.9	278.14	4037.17		2045.43	0.48139	2063.43	0.5474
		278.71	18575.4	278.75	19938.4		1111.31	129781	1111.71	189391	1110.71	230319		278.34	3523.11	278.29	3718.18	278.09	3942.86		2044.15	0.47836	2062.15	0.55043
		278.66	18645	278.7	20267.1		1111.26	130580	1111.66	188743	1110.66	231643		278.29	3525.01	278.24	3766.2	278.04	3981.23		2042.86	0.47708	2060.86	0.55528
		278.61	18622.8	278.65	20138.3		1111.21	130840	1111.61	190303	1110.61	231990		278.24	3412.86	278.19	3627.04	277.99	3893.19		2041.58	0.4773	2059.58	0.5619
		278.56	18169.6	278.6	19876.6		1111.16	131075	1111.56	189980	1110.56	232838		278.19	3365.35	278.14	3785.34	277.94	3871.92		2040.29	0.47882	2058.29	0.57021
		278.51	18222	278.55	19864.8		1111.11	132322	1111.51	191599	1110.51	231891		278.14	3398.24	278.09	3793.54	277.89	3976.24		2039.01	0.48147	2057.01	0.58004
		278.46	18425.8	278.5	19900.2		1111.06	132627	1111.46	191607	1110.46	232990		278.09	3358.92	278.04	3733.48	277.84	3829.98		2037.72	0.48515	2055.72	0.59118
		278.41	18412.6	278.45	19937		1111.01	132580	1111.41	192674	1110.41	234286		278.04	3427.17	277.99	3707.11	277.79	3915.31		2036.43	0.48977	2054.43	0.60342
		278.36	18422	278.4	20016.5		1110.96	133722	1111.36	193900	1110.36	235127		277.99	3390.85	277.94	3749.86	277.74	3925.6		2035.15	0.49522	2053.15	0.61653
		278.31	18339	278.35	20045.9		1110.91	134821	1111.31	193776	1110.31	234853		277.94	3480.18	277.89	3595	277.69	3946.86		2033.86	0.50135	2051.86	0.63027
		278.26	18294.4	278.3	19890.4		1110.86	134277	1111.26	194521	1110.26	234733		277.89	3480.27			277.64	3861.82		2032.58	0.50801	2050.58	0.64436
		278.21	18166.4	278.25	20086.1		1110.81	134448	1111.21	195429	1110.21	236506		277.84	3263.82			277.59	3925.24		2031.29	0.51506	2049.29	0.65858
		278.16	18304.4	278.2	20188.7		1110.76	135597	1111.16	196381	1110.16	238303		277.79	3308.24			277.54	3876.52		2030.01	0.52243	2048.01	0.67272
		278.11	18402.8	278.15	20178.1		1110.71	136752	1111.11	196877	1110.11	238137		277.74	3354.64			277.49	3877.96		2028.72	0.53006	2046.72	0.68659
		278.06	18297.8	278.1	19811		1110.66	135801	1111.06	197871	1110.06	238553		277.69	3430.61			277.44	3923.08		2027.44	0.53788	2045.43	0.69996
		278.01	18276.7	278.05	19980		1110.61	136599	1111.01	199353	1110.01	239010		277.64	3375.83			277.39	3882.33		2026.15	0.54583	2044.15	0.71266
		277.96	18389.4	278	20109.1		1110.56	138415	1110.96	200352	1109.96	240210		277.59	3373.28			277.34	3853.39		2024.86	0.55384	2042.86	0.72463
		277.91	18222	277.95	20117.2		1110.51	137925	1110.91	199507	1109.91	240289		277.54	3355.46			277.29	3903.23		2023.58	0.5619	2041.58	0.73592
		277.86	18370.7	277.9	19958.9		1110.46	137595	1110.86	200605	1109.86	239668		277.49	3455.63			277.24	3819.29		2022.29	0.56998	2040.29	0.74654
		277.81	18330.9	277.85	19766.3		1110.41	138108	1110.81	202801	1109.81	239850		277.44	3430.97			277.19	3751.23		2021.01	0.57808	2039.01	0.75647
		277.76	18364.5	277.8	19705.7		1110.36	139229	1110.76	203003	1109.76	240970		277.39	3414.71			277.14	3784.52		2019.72	0.58615	2037.72	0.76563
		277.71	18333.8	277.75	19712.1		1110.31	139865	1110.71	204176	1109.71	240866		277.34	3468.63			277.09	3824.98		2018.44	0.59416	2036.44	0.77405
		277.66	18369	277.7	19851.5		1110.26	139477	1110.66	203664	1109.66	240455		277.29	3315.77			277.04	3813.63		2017.15	0.60212	2035.15	0.78179
		277.61	18290.1	277.65	19971.6		1110.21	139870	1110.61	203264	1109.61	239915		277.24	3445.84			276.99	3994.66		2015.86	0.61001	2033.86	0.78898
		277.56	18383.5	277.6	19681.6		1110.16	139458	1110.56	205502	1109.56	239176		277.19	3425.54			276.94	3976.2		2014.58	0.61779	2032.58	0.7957
		277.51	18131.2	277.55	19654.8		1110.11	139967	1110.51	204469	1109.51	240346		277.14	3440.39			276.89	3936.52		2013.29	0.62539	2031.29	0.80199
		277.46	18253.5	277.5	19721.8		1110.06	139346	1110.46	206191	1109.46	239408		277.09	3472.46			276.84	3925.64		2012.01	0.6328	2030.01	0.80784
		277.41	18145.9	277.45	19771		1110.01	139041	1110.41	206436	1109.41	239014		277.04	3343.91			276.79	3958		2010.72	0.64007	2028.72	0.81329
		277.36	18123.2	277.4	20001		1109.96	139719	1110.36	207093	1109.36	237619		276.99	3478.7			276.74	3898.25		2009.44	0.64719	2027.44	0.81838
		277.31	18272.5	277.35	20043.5		1109.91	139059	1110.31	207058	1109.31	237135						276.69	3907.2		2008.15	0.65417	2026.15	0.82319
		277.26	18171	277.3	19717.6		1109.86	139443	1110.26	207147	1109.26	237272						276.64	3999.92		2006.87	0.66099	2024.86	0.82776
		277.21	18125.3	277.25	19582.1		1109.81	139664	1110.21	208361	1109.21	236512						276.59	3786.42		2005.58	0.66767	2023.58	0.83213
		277.16	18164.3	277.2	19895.8		1109.76	139004	1110.16	208179	1109.16	235564						276.54	3754.48		2004.29	0.67421	2022.29	0.83629
		277.11	18184.3	277.15	19817.5		1109.71	140121	1110.11	208507	1109.11	235899						276.49	3807.14		2003.01	0.68062	2021.01	0.84028
		277.06	18087.8	277.1	19771.4		1109.66	139077	1110.06	209548	1109.06	234955						276.44	3861.94		2001.72	0.68691	2019.72	0.84409
		277.01	18180.9	277.05	19660.3		1109.61	139894	1110.01	209141	1109.01	233801						276.39	3838.6		2000.44	0.69305	2018.44	0.84777
				277	19680.3		1109.56	139106	1109.96	208832	1108.96	233121						276.34	3808.53		1999.15	0.699	2017.15	0.8514
				276.95	19712.3		1109.51	138012	1109.91	208356	1108.91	232005						276.29	3951.56		1997.87	0.70474	2015.87	0.85499
				276.9	19695.2		1109.46	136987	1109.86	208240	1108.86	231842						276.24	3903.89		1996.58	0.71025	2014.58	0.85853
				276.85	19768.5		1109.41	136546	1109.81	208739	1108.81	229154						276.19	3894.05		1995.29	0.71557	2013.29	0.86194
				276.8	19597.1		1109.36	136052	1109.76	208342	1108.76	227577						276.14	3834.57		1994.01	0.72075	2012.01	0.86523
				276.75	19659		1109.31	135992	1109.71	208126	1108.71	227595						276.09	3812.69		1992.72	0.72581	2010.72	0.86841
				276.7	19523.8		1109.26	136248	1109.66	207143	1108.66	226081						276.04	3914.3		1991.44	0.73075	2009.44	0.87149
				276.65	19733.2		1109.21	135790	1109.61	206775	1108.61	224499						275.99	3935.62		1990.15	0.73556	2008.15	0.87449
				276.6	19586.1		1109.16	135277	1109.56	205761	1108.56	223604						275.94	3918.36		1988.87	0.7402	2006.87	0.87739
				276.55	19621.7		1109.11	133861	1109.51	204858	1108.51	222730						275.89	3885.34		1987.58	0.74466	2005.58	0.88023
				276.5	19469.2		1109.06	132446	1109.46	204764	1108.46	221683						275.84	3938.95		1986.3	0.74892	2004.29	0.883
				276.45	19725.5		1109.01	133509	1109.41	203930	1108.41	219106						275.79	3959.59		1985.01	0.75298	2003.01	0.88568
				276.4	19761.7		1108.96	131804	1109.36	202987	1108.36	218946						275.74	3831.38		1983.72	0.75685	2001.72	0.88827
				276.35	19611.1		1108.91	131539	1109.31	201705	1108.31	217619						275.69	3895.83		1982.44	0.76056	2000.44	0.89083
				276.3	19626.1		1108.86	131044	1109.26	201941	1108.26	215726						275.64	3963.61		1981.15	0.76415	1999.15	0.89339
				276.25	19743.2		1108.81	130240	1109.21	200122	1108.21	215240						275.59	3954.29		1979.87	0.76764	1997.87	0.89593
				276.2	19619.3		1108.76	130455	1109.16	200304	1108.16	213513						275.54	3905.49		1978.58	0.77104	1996.58	0.89839
				276.15	19638.8		1108.71	129509	1109.11	199412	1108.11	212963						275.49	3977.05		1977.3	0.77437	1995.3	0.90071
				276.1	19443		1108.66	128527	1109.06	199148	1108.06	211410						275.44	3908.94		1976.01	0.77764	1994.01	0.9029
				276.05	19182.8		1108.61	128216	1109.01	198094	1108.01	209348						275.39	3859.13		1974.72	0.78083	1992.72	0.90504
				276	19389.1		1108.56	128290	1108.96	196416	1107.96	208713						275.34	3922.31		1973.44	0.78393	1991.44	0.90719
							1108.51	127044	1108.91	195675	1107.91	208654									1972.15	0.78693	1990.15	0.90939
							1108.46	126384	1108.86	194546	1107.86	207133									1970.87	0.78984	1988.87	0.91161
							1108.41	126089	1108.81	194272	1107.81	204798									1969.58	0.79266	1987.58	0.91381
							1108.36	124773	1108.76	193019	1107.76	204770									1968.3	0.79542	1986.3	0.91594
							1108.31	124360	1108.71	192649	1107.71	202868									1967.01	0.79813	1985.01	0.91797
							1108.26	123818	1108.66	190642	1107.66	202343									1965.73	0.80077	1983.72	0.91991
							1108.21	122746	1108.61	189635	1107.61	201414									1964.44	0.8033	1982.44	0.92184
							1108.16	122919	1108.56	188869	1107.56	201886									1963.15	0.80567	1981.15	0.92378
							1108.11	122086	1108.51	188377	1107.51	200249									1961.87	0.80789	1979.87	0.92569
							1108.06	121539	1108.46	187652	1107.46	198221									1960.58	0.80999	1978.58	0.92754
							1108.01	120664	1108.41	186557	1107.41	197128									1959.3	0.81203	1977.3	0.92934
							1107.96	121277	1108.36	186039	1107.36	195919									1958.01	0.81405	1976.01	0.93115
							1107.91	120513	1108.31	185133	1107.31	196343									1956.73	0.81606	1974.73	0.93295
							1107.86	119970	1108.26	184125	1107.26	195875									1955.44	0.81809	1973.44	0.9347
							1107.81	118662	1108.21	183294	1107.21	194106									1954.15	0.82016	1972.15	0.93635
							1107.76	118586	1108.16	181853	1107.16	193602									1952.87	0.82222	1970.87	0.9379
							1107.71	118469	1108.11	180898	1107.11	194607									1951.58	0.82424	1969.58	0.93942
							1107.66	117154	1108.06	180315	1107.06	193314									1950.3	0.82619	1968.3	0.94095
							1107.61	116911	1108.01	179207	1107.01	191443									1949.01	0.82805	1967.01	0.94251
							1107.56	116557	1107.96	178774	1106.96	191392									1947.73	0.82985	1965.73	0.94409
							1107.51	115458	1107.91	178681	1106.91	190253									1946.44	0.83156	1964.44	0.94566
							1107.46	115314	1107.86	177005	1106.86	190410									1945.15	0.83317	1963.15	0.94717
							1107.41	115223	1107.81	176496	1106.81	189539									1943.87	0.83468	1961.87	0.94863
							1107.36	115436	1107.76	175407	1106.76	188754									1942.58	0.83615	1960.58	0.95004
							1107.31	114877	1107.71	176048	1106.71	187603									1941.3	0.83767	1959.3	0.95139
							1107.26	113751	1107.66	174091	1106.66	186446									1940.01	0.83924	1958.01	0.95264
							1107.21	113539	1107.61	172724	1106.61	186818									1938.73	0.8408	1956.73	0.95381
							1107.16	112457	1107.56	172676	1106.56	186080									1937.44	0.8423	1955.44	0.95493
							1107.11	112812	1107.51	171521	1106.51	184708									1936.16	0.84372	1954.16	0.95605
							1107.06	113316	1107.46	171199	1106.46	183870									1934.87	0.84508	1952.87	0.95717
							1107.01	111074	1107.41	171286	1106.41	184143									1933.58	0.8464	1951.58	0.95828
							1106.96	110881	1107.36	170652	1106.36	183693									1932.3	0.84769	1950.3	0.95936
							1106.91	110283	1107.31	169367	1106.31	181907									1931.01	0.84898	1949.01	0.96035
							1106.86	110231	1107.26	167403	1106.26	181857									1929.73	0.85024	1947.73	0.96124
							1106.81	110320	1107.21	167813	1106.21	180969									1928.44	0.85146	1946.44	0.96209
							1106.76	109918	1107.16	167314	1106.16	181246									1927.16	0.85259	1945.16	0.96296
							1106.71	109311	1107.11	166392	1106.11	179713									1925.87	0.85363	1943.87	0.96385
							1106.66	108548	1107.06	165929	1106.06	179065									1924.58	0.85458	1942.58	0.96477
							1106.61	108988	1107.01	164899	1106.01	177729									1923.3	0.85549	1941.3	0.96571
							1106.56	109186	1106.96	164244	1105.96	176817									1922.01	0.85637	1940.01	0.96661
							1106.51	108462	1106.91	164064	1105.91	176439									1920.73	0.85718	1938.73	0.96743
							1106.46	107093	1106.86	163235	1105.86	174943									1919.44	0.85792	1937.44	0.96815
							1106.41	106923	1106.81	163302	1105.81	175003									1918.16	0.85866	1936.16	0.9688
							1106.36	106232	1106.76	163199	1105.76	174062									1916.87	0.85947	1934.87	0.96941
							1106.31	107050	1106.71	161843	1105.71	174342									1915.59	0.86034	1933.59	0.96998
							1106.26	106228	1106.66	161491	1105.66	173663									1914.3	0.86114	1932.3	0.97052
							1106.21	105703	1106.61	161412	1105.61	172338									1913.01	0.86182	1931.01	0.97103
							1106.16	105101	1106.56	160936	1105.56	171412									1911.73	0.86235	1929.73	0.9715
							1106.11	104606	1106.51	160671	1105.51	171830									1910.44	0.86279	1928.44	0.97191
							1106.06	104171	1106.46	159826	1105.46	170670									1909.16	0.86318	1927.16	0.97226
							1106.01	103844	1106.41	159898	1105.41	170769									1907.87	0.86355	1925.87	0.9725
							1105.96	104757	1106.36	157566	1105.36	170078									1906.59	0.86389	1924.59	0.97268
							1105.91	104580	1106.31	157627	1105.31	169523									1905.3	0.86423	1923.3	0.97285
							1105.86	104457	1106.26	157464	1105.26	168437									1904.01	0.86457	1922.01	0.97309
							1105.81	103695	1106.21	157057	1105.21	168299									1902.73	0.86491	1920.73	0.97337
							1105.76	103408	1106.16	155577	1105.16	168542									1901.44	0.86528	1919.44	0.97364
							1105.71	103564	1106.11	155107	1105.11	166777									1900.16	0.86566	1918.16	0.97387
							1105.66	103269	1106.06	154301	1105.06	166342									1898.87	0.86603	1916.87	0.97409
							1105.61	101912	1106.01	153431	1105.01	166967									1897.59	0.86637	1915.59	0.97432
							1105.56	102015	1105.96	153827	1104.96	164949									1896.3	0.86671	1914.3	0.97453
							1105.51	101848	1105.91	152969	1104.91	164555									1895.02	0.86707	1913.02	0.97468
							1105.46	102029	1105.86	152129	1104.86	163917									1893.73	0.86746	1911.73	0.97474
							1105.41	101181	1105.81	151541	1104.81	162386									1892.44	0.8678	1910.44	0.97475
							1105.36	100497	1105.76	151695	1104.76	162111									1891.16	0.86808	1909.16	0.97474
							1105.31	100308	1105.71	151460	1104.71	162094									1889.87	0.86833	1907.87	0.97473
							1105.26	100787	1105.66	151758	1104.66	162467									1888.59	0.8686	1906.59	0.97472
							1105.21	100318	1105.61	150451	1104.61	162113									1887.3	0.8689	1905.3	0.97466
							1105.16	100605	1105.56	149835	1104.56	161136									1886.02	0.8692	1904.02	0.97453
							1105.11	99885.4	1105.51	149800	1104.51	161410									1884.73	0.86947	1902.73	0.97435
							1105.06	99072.7	1105.46	149044	1104.46	159932									1883.44	0.86973	1901.44	0.97417
							1105.01	98670.6	1105.41	149384	1104.41	158669									1882.16	0.87002	1900.16	0.97398
							1104.96	98906.2	1105.36	148937	1104.36	158467									1880.87	0.87036	1898.87	0.97373
							1104.91	98184.3	1105.31	147720	1104.31	158361									1879.59	0.87076	1897.59	0.97345
							1104.86	98704.8	1105.26	147561	1104.26	157896									1878.3	0.87119	1896.3	0.97316
							1104.81	98841	1105.21	146751	1104.21	158167									1877.02	0.87165	1895.02	0.97292
							1104.76	98753.4	1105.16	147337	1104.16	157856									1875.73	0.87211	1893.73	0.97266
							1104.71	98779.8	1105.11	146484	1104.11	156893									1874.45	0.87258	1892.44	0.97231
							1104.66	97843.5	1105.06	146926	1104.06	157103									1873.16	0.87304	1891.16	0.97187
							1104.61	98647.6	1105.01	146155	1104.01	157054									1871.87	0.87344	1889.87	0.97142
							1104.56	98245.9	1104.96	145677	1103.96	157043									1870.59	0.87379	1888.59	0.97104
							1104.51	96438.4	1104.91	145434	1103.91	156800									1869.3	0.87413	1887.3	0.97072
							1104.46	96831.5	1104.86	144997	1103.86	155676									1868.02	0.87453	1886.02	0.9704
							1104.41	97268	1104.81	144250	1103.81	156418									1866.73	0.87501	1884.73	0.97007
							1104.36	97962.7	1104.76	144177	1103.76	155571									1865.45	0.87553	1883.45	0.96977
							1104.31	97918.4	1104.71	143892	1103.71	155455									1864.16	0.87606	1882.16	0.96953
							1104.26	96507.5	1104.66	144188	1103.66	155322									1862.87	0.87661	1880.87	0.96933
							1104.21	96572.4	1104.61	142815	1103.61	154322									1861.59	0.87718	1879.59	0.96913
							1104.16	96561.3	1104.56	142572	1103.56	153963									1860.3	0.87778	1878.3	0.96888
							1104.11	96322.6	1104.51	142386	1103.51	154105									1859.02	0.87839	1877.02	0.96859
							1104.06	96868.7	1104.46	142449	1103.46	154144									1857.73	0.87902	1875.73	0.96832
							1104.01	96765.2	1104.41	142697	1103.41	153386									1856.45	0.87968	1874.45	0.96813
							1103.96	96742.4	1104.36	142738	1103.36	153647									1855.16	0.88036	1873.16	0.96797
							1103.91	95824.2	1104.31	141360	1103.31	153125									1853.88	0.88104	1871.87	0.96776
							1103.86	95514.9	1104.26	141238	1103.26	152872									1852.59	0.88172	1870.59	0.9675
							1103.81	95769.1	1104.21	140167	1103.21	152428									1851.3	0.88236	1869.3	0.9673
							1103.76	95184.8	1104.16	140265	1103.16	152111									1850.02	0.88294	1868.02	0.96731
							1103.71	96619.7	1104.11	140477	1103.11	152436									1848.73	0.88347	1866.73	0.96754
							1103.66	96193.2	1104.06	140923	1103.06	152076									1847.45	0.88394	1865.45	0.96784
							1103.61	95766.4	1104.01	140753	1103.01	150617									1846.16	0.8844	1864.16	0.96805
							1103.56	94735.6	1103.96	140066	1102.96	151774									1844.88	0.88491	1862.88	0.96811
							1103.51	95193.9	1103.91	140887	1102.91	150149									1843.59	0.88557	1861.59	0.96811
							1103.46	95125.2	1103.86	140470	1102.86	149424									1842.3	0.88638	1860.3	0.96817
							1103.41	93957.4	1103.81	138823	1102.81	150527									1841.02	0.88725	1859.02	0.96834
							1103.36	94502.6	1103.76	138713	1102.76	150645									1839.73	0.88809	1857.73	0.9686
							1103.31	94985.4	1103.71	138256	1102.71	149985									1838.45	0.88888	1856.45	0.9689
							1103.26	95311.8	1103.66	138270	1102.66	149429									1837.16	0.88964	1855.16	0.9692
							1103.21	94967.4	1103.61	137075	1102.61	148906									1835.88	0.89041	1853.88	0.9695
							1103.16	94290.5	1103.56	138190	1102.56	148970									1834.59	0.89121	1852.59	0.96978
							1103.11	94473.9	1103.51	138278	1102.51	148647									1833.31	0.892	1851.3	0.97005
							1103.06	93876.7	1103.46	138386	1102.46	149368									1832.02	0.89276	1850.02	0.97033
							1103.01	93078.3	1103.41	137774	1102.41	148964									1830.73	0.8935	1848.73	0.97064
							1102.96	93873	1103.36	137687	1102.36	148448									1829.45	0.89427	1847.45	0.97099
							1102.91	93925.3	1103.31	136839	1102.31	148357									1828.16	0.8951	1846.16	0.97136
							1102.86	94216.9	1103.26	136782	1102.26	148053									1826.88	0.89599	1844.88	0.97174
							1102.81	93182.6	1103.21	137704	1102.21	147607									1825.59	0.89689	1843.59	0.97217
							1102.76	93178.4	1103.16	136966	1102.16	147279									1824.31	0.89782	1842.31	0.97266
							1102.71	94483.6	1103.11	136935	1102.11	146608									1823.02	0.89879	1841.02	0.97316
							1102.66	93085.5	1103.06	136375	1102.06	145438									1821.73	0.89976	1839.73	0.97364
							1102.61	92627.7	1103.01	136444	1102.01	144886									1820.45	0.9007	1838.45	0.97409
							1102.56	92567	1102.96	135375	1101.96	146473									1819.16	0.9016	1837.16	0.97455
							1102.51	92469.9	1102.91	135197	1101.91	146364									1817.88	0.90248	1835.88	0.975
							1102.46	92501.7	1102.86	135270	1101.86	146715									1816.59	0.90329	1834.59	0.97536
							1102.41	93171.6	1102.81	135917	1101.81	146527									1815.31	0.90401	1833.31	0.97556
							1102.36	93353.7	1102.76	135455	1101.76	145795									1814.02	0.90464	1832.02	0.97567
							1102.31	91975.3	1102.71	133775	1101.71	145883									1812.74	0.90524	1830.73	0.97579
							1102.26	92153	1102.66	134746	1101.66	146325									1811.45	0.90589	1829.45	0.97601
							1102.21	93148.8	1102.61	135233	1101.61	145280									1810.16	0.90663	1828.16	0.97629
							1102.16	92107.8	1102.56	134652	1101.56	144382									1808.88	0.90741	1826.88	0.97659
							1102.11	91890.1	1102.51	134631	1101.51	145189									1807.59	0.9082	1825.59	0.97688
							1102.06	91921.5	1102.46	133948	1101.46	145742									1806.31	0.90892	1824.31	0.9772
							1102.01	91884.3	1102.41	133618	1101.41	144775									1805.02	0.90958	1823.02	0.97758
							1101.96	91890.1	1102.36	133936	1101.36	144080									1803.74	0.91017	1821.74	0.97799
							1101.91	91418.9	1102.31	133896	1101.31	144706									1802.45	0.91075	1820.45	0.97839
							1101.86	92137.7	1102.26	133755	1101.26	144712									1801.16	0.91142	1819.16	0.97875
							1101.81	92467.9	1102.21	132821	1101.21	143859									1799.88	0.91217	1817.88	0.97909
							1101.76	92596.6	1102.16	133990	1101.16	143958									1798.59	0.91296	1816.59	0.97943
							1101.71	91435	1102.11	133825	1101.11	143574									1797.31	0.91368	1815.31	0.97978
							1101.66	91420.7	1102.06	132887	1101.06	144299									1796.02	0.91427	1814.02	0.98009
							1101.61	91977.6	1102.01	132119	1101.01	144229									1794.74	0.91475	1812.74	0.98034
							1101.56	90560.7	1101.96	133684	1100.96	143972									1793.45	0.91514	1811.45	0.98058
							1101.51	90743.1	1101.91	132886	1100.91	144221									1792.16	0.91551	1810.16	0.98085
							1101.46	91268	1101.86	132631	1100.86	143847									1790.88	0.91593	1808.88	0.98118
							1101.41	90833.9	1101.81	132666	1100.81	144425									1789.59	0.91641	1807.59	0.98154
							1101.36	90894.1	1101.76	132587	1100.76	143999									1788.31	0.91687	1806.31	0.98189
							1101.31	91413.6	1101.71	131706	1100.71	143871									1787.02	0.91724	1805.02	0.98217
							1101.26	91193.6	1101.66	131712	1100.66	144261									1785.74	0.9175	1803.74	0.98235
							1101.21	90460.9	1101.61	133380	1100.61	143467									1784.45	0.91766	1802.45	0.9825
							1101.16	91131	1101.56	132561	1100.56	142999									1783.17	0.91778	1801.17	0.98273
							1101.11	92067.4	1101.51	132922	1100.51	144418									1781.88	0.91792	1799.88	0.98305
							1101.06	91572.3	1101.46	132713	1100.46	144601									1780.59	0.91812	1798.59	0.98341
							1101.01	91067	1101.41	131668	1100.41	143451									1779.31	0.91843	1797.31	0.98372
							1100.96	90879.4	1101.36	132282	1100.36	143134									1778.02	0.91878	1796.02	0.98396
							1100.91	91520.2	1101.31	131673	1100.31	143218									1776.74	0.91911	1794.74	0.98418
							1100.86	92213.8	1101.26	131669	1100.26	143316									1775.45	0.91937	1793.45	0.98442
							1100.81	91348.6	1101.21	131031	1100.21	143291									1774.17	0.91955	1792.17	0.98473
							1100.76	90567.5	1101.16	130852	1100.16	143861									1772.88	0.91968	1790.88	0.98511
							1100.71	91300.4	1101.11	130838	1100.11	144310									1771.59	0.91977	1789.59	0.98551
							1100.66	91328.4	1101.06	131770	1100.06	143575									1770.31	0.91981	1788.31	0.98585
							1100.61	90328.9	1101.01	131762	1100.01	143828									1769.02	0.91986	1787.02	0.9861
							1100.56	90838.1	1100.96	131280	1099.96	143885									1767.74	0.91996	1785.74	0.98632
							1100.51	91024.2	1100.91	131586	1099.91	143655									1766.45	0.92012	1784.45	0.98657
							1100.46	90000.3	1100.86	130599	1099.86	143650									1765.17	0.9203	1783.17	0.98684
							1100.41	90327.2	1100.81	131091	1099.81	143172									1763.88	0.92041	1781.88	0.98714
							1100.36	90436.8	1100.76	131237	1099.76	143653									1762.6	0.92047	1780.6	0.98747
							1100.31	90304.6	1100.71	130450	1099.71	143017									1761.31	0.92051	1779.31	0.98782
							1100.26	90556	1100.66	130278	1099.66	143424									1760.02	0.92056	1778.02	0.98813
							1100.21	90163.5	1100.61	130469	1099.61	143354									1758.74	0.9206	1776.74	0.98835
							1100.16	89791.2	1100.56	130475	1099.56	143504									1757.45	0.92065	1775.45	0.98852
							1100.11	89830.8	1100.51	130506	1099.51	143990									1756.17	0.92072	1774.17	0.9887
							1100.06	89085.7	1100.46	130916	1099.46	143966									1754.88	0.9208	1772.88	0.98895
							1100.01	89627.2	1100.41	130795	1099.41	144059									1753.6	0.92082	1771.6	0.98924
							1099.96	89787.2	1100.36	130953	1099.36	144607									1752.31	0.92079	1770.31	0.98952
							1099.91	89822.2	1100.31	131425	1099.31	144057									1751.02	0.92072	1769.02	0.98979
							1099.86	90732.2	1100.26	131341	1099.26	144160									1749.74	0.92067	1767.74	0.9901
							1099.81	90357.1	1100.21	130421	1099.21	144006									1748.45	0.92064	1766.45	0.99045
							1099.76	89912.9	1100.16	130623	1099.16	143907									1747.17	0.92064	1765.17	0.99079
							1099.71	90279	1100.11	131220	1099.11	143914									1745.88	0.92069	1763.88	0.99104
							1099.66	89830.6	1100.06	131133	1099.06	143923									1744.6	0.92077	1762.6	0.99123
							1099.61	89857.6	1100.01	131344	1099.01	144612									1743.31	0.92087	1761.31	0.99141
							1099.56	89851.1	1099.96	131429	1098.96	145925									1742.03	0.92099	1760.03	0.99162
							1099.51	90128	1099.91	131332	1098.91	144503									1740.74	0.92111	1758.74	0.99185
							1099.46	89886.5	1099.86	130195	1098.86	144993									1739.45	0.92123	1757.45	0.9921
							1099.41	90479.4	1099.81	130477	1098.81	144806									1738.17	0.92132	1756.17	0.9924
							1099.36	89282.6	1099.76	130821	1098.76	145620									1736.88	0.92135	1754.88	0.99267
							1099.31	89218.5	1099.71	130525	1098.71	145048									1735.6	0.92134	1753.6	0.9928
							1099.26	89937	1099.66	130962	1098.66	144063									1734.31	0.92135	1752.31	0.99276
							1099.21	89910.6	1099.61	130881	1098.61	144307									1733.03	0.92144	1751.03	0.99267
							1099.16	89153.4	1099.56	130376	1098.56	144310									1731.74	0.92164	1749.74	0.99268
							1099.11	89018	1099.51	130299	1098.51	144878									1730.45	0.92195	1748.45	0.99287
							1099.06	89187.2	1099.46	129958	1098.46	143635									1729.17	0.92235	1747.17	0.9932
							1099.01	89608	1099.41	129269	1098.41	144812									1727.88	0.92279	1745.88	0.99356
							1098.96	89620.4	1099.36	130810	1098.36	144380									1726.6	0.92319	1744.6	0.9939
							1098.91	89558.4	1099.31	130435	1098.31	144252									1725.31	0.9235	1743.31	0.9942
							1098.86	89166.2	1099.26	130939	1098.26	143512									1724.03	0.92376	1742.03	0.99452
							1098.81	89193.2	1099.21	131655	1098.21	144642									1722.74	0.92398	1740.74	0.99486
							1098.76	89760.9	1099.16	130154	1098.16	144803									1721.46	0.92411	1739.46	0.99519
							1098.71	89765.7	1099.11	130481	1098.11	145101									1720.17	0.92414	1738.17	0.99544
							1098.66	90617.9	1099.06	130346	1098.06	145703									1718.88	0.92414	1736.88	0.99554
							1098.61	90140	1099.01	131063	1098.01	145317									1717.6	0.9242	1735.6	0.99552
							1098.56	90481.1	1098.96	131974	1097.96	145878									1716.31	0.92439	1734.31	0.99552
							1098.51	89657.8	1098.91	131580	1097.91	144933									1715.03	0.9247	1733.03	0.99567
							1098.46	89838.5	1098.86	130455	1097.86	144622									1713.74	0.92508	1731.74	0.99601
							1098.41	90016.5	1098.81	131015	1097.81	144775									1712.46	0.9255	1730.46	0.99643
							1098.36	89359.9	1098.76	131623	1097.76	144932									1711.17	0.9259	1729.17	0.99684
							1098.31	89048.8	1098.71	131504	1097.71	144675									1709.88	0.92623	1727.88	0.99718
							1098.26	89391.6	1098.66	130409	1097.66	145278									1708.6	0.92649	1726.6	0.99741
							1098.21	89824.1	1098.61	131007	1097.61	145917									1707.31	0.92675	1725.31	0.99754
							1098.16	89842.6	1098.56	130500	1097.56	145474									1706.03	0.92705	1724.03	0.99761
							1098.11	90539.3	1098.51	130567	1097.51	145044									1704.74	0.92736	1722.74	0.99767
							1098.06	90926.6	1098.46	130970	1097.46	145781									1703.46	0.92761	1721.46	0.99772
							1098.01	89987	1098.41	131045	1097.41	146284									1702.17	0.92776	1720.17	0.99771
							1097.96	88885.5	1098.36	130183	1097.36	145791									1700.89	0.92787	1718.89	0.99769
							1097.91	89785.9	1098.31	130379	1097.31	146312									1699.6	0.92802	1717.6	0.99774
							1097.86	89409.8	1098.26	130531	1097.26	145468									1698.31	0.92826	1716.31	0.9979
							1097.81	90198.5	1098.21	130234	1097.21	146040									1697.03	0.92854	1715.03	0.99813
							1097.76	89596.2	1098.16	130837	1097.16	146334									1695.74	0.92884	1713.74	0.99837
							1097.71	89954.1	1098.11	131491	1097.11	146045									1694.46	0.92915	1712.46	0.99856
							1097.66	90088.9	1098.06	131072	1097.06	145579									1693.17	0.92943	1711.17	0.99872
							1097.61	89980.5	1098.01	131378	1097.01	145512									1691.89	0.92963	1709.89	0.99885
							1097.56	89916.8	1097.96	131587	1096.96	145814									1690.6	0.92976	1708.6	0.99893
							1097.51	89903.2	1097.91	130982	1096.91	146370									1689.31	0.9299	1707.31	0.99898
							1097.46	90043.8	1097.86	131322	1096.86	144863									1688.03	0.93005	1706.03	0.99902
							1097.41	89460.1	1097.81	131113	1096.81	145502									1686.74	0.93012	1704.74	0.99901
							1097.36	89049.8	1097.76	130843	1096.76	147288									1685.46	0.93007	1703.46	0.99891
							1097.31	88711	1097.71	130522	1096.71	146044									1684.17	0.92997	1702.17	0.99869
							1097.26	89450	1097.66	131404	1096.66	145239									1682.89	0.92992	1700.89	0.99847
							1097.21	89006.7	1097.61	132262	1096.61	146144									1681.6	0.92995	1699.6	0.99841
							1097.16	89059.9	1097.56	131643	1096.56	145068									1680.32	0.93002	1698.32	0.99852
							1097.11	89639.7	1097.51	130978	1096.51	145422									1679.03	0.93006	1697.03	0.99872
							1097.06	90474.5	1097.46	130700	1096.46	146254									1677.74	0.92998	1695.74	0.99894
							1097.01	89633.2	1097.41	130458	1096.41	147030									1676.46	0.92976	1694.46	0.99918
							1096.96	89193.1	1097.36	130000	1096.36	146067									1675.17	0.92946	1693.17	0.99939
							1096.91	89144.2	1097.31	131197	1096.31	145943									1673.89	0.92915	1691.89	0.99946
							1096.86	89367.9	1097.26	131179	1096.26	146909									1672.6	0.9289	1690.6	0.99941
							1096.81	89103.2	1097.21	131198	1096.21	146117									1671.32	0.92871	1689.32	0.99934
							1096.76	89139	1097.16	130161	1096.16	145245									1670.03	0.9286	1688.03	0.99928
							1096.71	89263.8	1097.11	131306	1096.11	145160									1668.74	0.9286	1686.74	0.99922
							1096.66	88864.6	1097.06	131504	1096.06	144462									1667.46	0.92868	1685.46	0.99913
							1096.61	89509.6	1097.01	130703	1096.01	143937									1666.17	0.92878	1684.17	0.9991
							1096.56	89385.3	1096.96	131058	1095.96	145492									1664.89	0.92884	1682.89	0.99917
							1096.51	88577.5	1096.91	130853	1095.91	145195									1663.6	0.92885	1681.6	0.99929
							1096.46	89275.9	1096.86	129680	1095.86	145808									1662.32	0.92886	1680.32	0.99943
							1096.41	89327.9	1096.81	129413	1095.81	145739									1661.03	0.92889	1679.03	0.99955
							1096.36	88891.5	1096.76	130282	1095.76	145374									1659.75	0.92889	1677.75	0.99963
							1096.31	88846.2	1096.71	129790	1095.71	145064									1658.46	0.92879	1676.46	0.99968
							1096.26	89819.3	1096.66	130888	1095.66	144736									1657.17	0.92853	1675.17	0.9997
							1096.21	90148	1096.61	131163	1095.61	146041									1655.89	0.92813	1673.89	0.99968
							1096.16	88824.8	1096.56	130679	1095.56	146125									1654.6	0.92772	1672.6	0.9996
							1096.11	88865.1	1096.51	130162	1095.51	145211									1653.32	0.92745	1671.32	0.99946
							1096.06	88067.8	1096.46	130210	1095.46	144709									1652.03	0.92739	1670.03	0.99936
							1096.01	88825.3	1096.41	130424	1095.41	145217									1650.75	0.92741	1668.75	0.9994
							1095.96	88861	1096.36	130667	1095.36	146538									1649.46	0.92734	1667.46	0.99959
							1095.91	88635.4	1096.31	130101	1095.31	145344									1648.17	0.92715	1666.17	0.99976
							1095.86	87861.3	1096.26	130194	1095.26	144679									1646.89	0.927	1664.89	0.99978
							1095.81	89227.5	1096.21	130392	1095.21	144327									1645.6	0.92701	1663.6	0.99967
							1095.76	88613.4	1096.16	129616	1095.16	145192									1644.32	0.92717	1662.32	0.99952
							1095.71	88563	1096.11	130476	1095.11	146185									1643.03	0.92738	1661.03	0.99944
							1095.66	88792.9	1096.06	129816	1095.06	145806									1641.75	0.92753	1659.75	0.99943
							1095.61	88772.2	1096.01	130381	1095.01	145273									1640.46	0.92761	1658.46	0.99942
							1095.56	88516.7	1095.96	130061	1094.96	145315									1639.17	0.9276	1657.17	0.99929
							1095.51	89322.7	1095.91	130605	1094.91	145184									1637.89	0.92755	1655.89	0.99893
							1095.46	89421.6	1095.86	129619	1094.86	143790									1636.6	0.92752	1654.6	0.99841
							1095.41	89638.2	1095.81	130352	1094.81	144939									1635.32	0.9276	1653.32	0.99798
							1095.36	88637.2	1095.76	129752	1094.76	144326									1634.03	0.92781	1652.03	0.99792
							1095.31	88198.8	1095.71	129676	1094.71	143507									1632.75	0.92806	1650.75	0.99818
							1095.26	87778.3	1095.66	130001	1094.66	144352									1631.46	0.92821	1649.46	0.99845
							1095.21	88889.4	1095.61	129842	1094.61	144751									1630.18	0.92819	1648.18	0.99851
							1095.16	89385.5	1095.56	129320	1094.56	144419									1628.89	0.92804	1646.89	0.99841
							1095.11	89149.4	1095.51	129095	1094.51	144880									1627.6	0.92783	1645.6	0.99833
							1095.06	88999.7	1095.46	128993	1094.46	144862									1626.32	0.92762	1644.32	0.99831
							1095.01	88202.4	1095.41	128733	1094.41	144438									1625.03	0.92738	1643.03	0.99832
							1094.96	87460.7	1095.36	129847	1094.36	143779									1623.75	0.92711	1641.75	0.99829
							1094.91	88241	1095.31	129754	1094.31	143215									1622.46	0.92686	1640.46	0.99822
							1094.86	88790.4	1095.26	129130	1094.26	144090									1621.18	0.92665	1639.18	0.99805
							1094.81	88421.2	1095.21	128865	1094.21	143852									1619.89	0.92645	1637.89	0.99777
							1094.76	87921.4	1095.16	129149	1094.16	144250									1618.6	0.92622	1636.6	0.99748
							1094.71	88003.4	1095.11	127978	1094.11	144433									1617.32	0.92597	1635.32	0.99736
							1094.66	88473.7	1095.06	128943	1094.06	143649									1616.03	0.92576	1634.03	0.99744
							1094.61	88014.6	1095.01	128851	1094.01	143816									1614.75	0.92563	1632.75	0.99761
							1094.56	88610.7	1094.96	128334	1093.96	142981									1613.46	0.92552	1631.46	0.99768
							1094.51	88600.3	1094.91	128621	1093.91	144107									1612.18	0.92536	1630.18	0.99762
							1094.46	88207.2	1094.86	128559	1093.86	143903									1610.89	0.92516	1628.89	0.99749
							1094.41	88390.6	1094.81	129261	1093.81	143306									1609.61	0.92498	1627.61	0.99737
							1094.36	88320.3	1094.76	128630	1093.76	144477									1608.32	0.92488	1626.32	0.99727
							1094.31	88829.6	1094.71	128115	1093.71	143488									1607.03	0.92486	1625.03	0.99718
							1094.26	88598.7	1094.66	128067	1093.66	142929									1605.75	0.9249	1623.75	0.99715
							1094.21	88371.3	1094.61	129570	1093.61	142683									1604.46	0.92496	1622.46	0.99725
							1094.16	87130.4	1094.56	128445	1093.56	141857									1603.18	0.92505	1621.18	0.99744
							1094.11	87444.2	1094.51	127805	1093.51	142569									1601.89	0.92516	1619.89	0.99757
							1094.06	87840.1	1094.46	128161	1093.46	143205									1600.61	0.92529	1618.61	0.99756
							1094.01	87866.5	1094.41	128849	1093.41	142786											1617.32	0.99747
							1093.96	88530.3	1094.36	128663	1093.36	142956											1616.03	0.99744
							1093.91	88297.5	1094.31	127115	1093.31	143465											1614.75	0.9975
							1093.86	88143	1094.26	127361	1093.26	143052											1613.46	0.99752
							1093.81	88566.5	1094.21	127954	1093.21	142343											1612.18	0.99741
							1093.76	88477.7	1094.16	127991	1093.16	142523											1610.89	0.99715
							1093.71	87878.5	1094.11	128200	1093.11	142615											1609.61	0.99681
							1093.66	87448.9	1094.06	127387	1093.06	142393											1608.32	0.99648
							1093.61	87190.7	1094.01	127231	1093.01	141687											1607.04	0.99624
							1093.56	88004.5	1093.96	127725	1092.96	142431											1605.75	0.99608
							1093.51	87476.8	1093.91	128372	1092.91	142709											1604.46	0.99597
							1093.46	87861.8	1093.86	127603	1092.86	142274											1603.18	0.99589
							1093.41	87750.2	1093.81	128289	1092.81	142151											1601.89	0.99583
							1093.36	88351.3	1093.76	127675	1092.76	142607											1600.61	0.99577
							1093.31	88653	1093.71	127542	1092.71	143253
							1093.26	88233.1	1093.66	127653	1092.66	142334
							1093.21	87775.5	1093.61	127855	1092.61	142481
							1093.16	87306.4	1093.56	127272	1092.56	143117
							1093.11	87073.9	1093.51	128011	1092.51	142027
							1093.06	86831.6	1093.46	128873	1092.46	141591
							1093.01	87507.1	1093.41	127693	1092.41	141349
							1092.96	87842.8	1093.36	127955	1092.36	140894
							1092.91	87532.7	1093.31	127628	1092.31	141082
							1092.86	88101.6	1093.26	126504	1092.26	141612
							1092.81	88446	1093.21	126435	1092.21	141775
							1092.76	87541.4	1093.16	126958	1092.16	142534
							1092.71	87127.9	1093.11	127045	1092.11	140358
							1092.66	87452.4	1093.06	127001	1092.06	140017
							1092.61	87427.9	1093.01	127012	1092.01	141682
							1092.56	87936.1	1092.96	126989	1091.96	142701
							1092.51	87228.9	1092.91	127195	1091.91	142211
							1092.46	87638.2	1092.86	126506	1091.86	141047
							1092.41	87331	1092.81	126242	1091.81	141641
							1092.36	87139.7	1092.76	126639	1091.76	140570
							1092.31	87472.3	1092.71	126218	1091.71	141410
							1092.26	87440	1092.66	125772	1091.66	141357
							1092.21	87324.3	1092.61	125868	1091.61	141364
							1092.16	87981.3	1092.56	125946	1091.56	140781
							1092.11	88392.5	1092.51	126449	1091.51	140113
							1092.06	87453.7	1092.46	126471	1091.46	140472
							1092.01	86836.1	1092.41	126177	1091.41	140715
							1091.96	87613.8	1092.36	125979	1091.36	140238
							1091.91	87737.2	1092.31	126262	1091.31	140582
							1091.86	87751.3	1092.26	125841	1091.26	141135
							1091.81	87144.9	1092.21	125098	1091.21	140535
							1091.76	86903.7	1092.16	125130	1091.16	140537
							1091.71	87611.6	1092.11	125803	1091.11	139849
							1091.66	88002.8	1092.06	125389	1091.06	140802
							1091.61	87778.7	1092.01	125107	1091.01	141124
							1091.56	87655.5	1091.96	125541	1090.96	140592
							1091.51	86975.9	1091.91	125245	1090.91	140011
							1091.46	86994.1	1091.86	125496	1090.86	140669
							1091.41	87240.5	1091.81	124948	1090.81	139910
							1091.36	87008.5	1091.76	126414	1090.76	139804
							1091.31	86951.5	1091.71	126188	1090.71	140672
							1091.26	87788.4	1091.66	126288	1090.66	139889
							1091.21	86996.5	1091.61	125997	1090.61	140060
							1091.16	87084.8	1091.56	126195	1090.56	140237
							1091.11	87004.3	1091.51	126091	1090.51	140199
							1091.06	87291.8	1091.46	125929	1090.46	139978
							1091.01	87446.9	1091.41	125959	1090.41	139821
							1090.96	87190.4	1091.36	125544	1090.36	140214
							1090.91	87203.4	1091.31	126311	1090.31	140334
							1090.86	87166.7	1091.26	126435	1090.26	140840
							1090.81	86532.2	1091.21	126237	1090.21	140975
							1090.76	86857.3	1091.16	126150	1090.16	140946
							1090.71	87117.3	1091.11	125471	1090.11	141579
							1090.66	87254.1	1091.06	125453	1090.06	140960
							1090.61	87078.3	1091.01	125747	1090.01	141654
							1090.56	86636.8	1090.96	126082	1089.96	140899
							1090.51	87158.2	1090.91	125377	1089.91	140125
							1090.46	86719.6	1090.86	125400	1089.86	139446
							1090.41	86647.9	1090.81	125703	1089.81	140633
							1090.36	86910.7	1090.76	125093	1089.76	140505
							1090.31	87273.6	1090.71	126437	1089.71	140946
							1090.26	87288	1090.66	125375	1089.66	139657
							1090.21	87402.3	1090.61	124361	1089.61	139988
							1090.16	87055.2	1090.56	125352	1089.56	140415
							1090.11	86732.1	1090.51	125761	1089.51	140495
							1090.06	87477.2	1090.46	126365	1089.46	141416
							1090.01	86599.7	1090.41	125671	1089.41	140528
							1089.96	87040	1090.36	125740	1089.36	140454
							1089.91	87409.6	1090.31	125896	1089.31	140348
							1089.86	86667	1090.26	125387	1089.26	141593
							1089.81	86897.7	1090.21	125567	1089.21	141195
							1089.76	86907.1	1090.16	126355	1089.16	140708
							1089.71	86648.5	1090.11	125398	1089.11	141344
							1089.66	86686.3	1090.06	125311	1089.06	142230
							1089.61	86535.2	1090.01	125611	1089.01	141207
							1089.56	86936.7	1089.96	125124	1088.96	141830
							1089.51	86072.4	1089.91	124931	1088.91	141207
							1089.46	86474	1089.86	123955	1088.86	140937
							1089.41	87041.9	1089.81	124032	1088.81	140957
							1089.36	85958.2	1089.76	125017	1088.76	141194
							1089.31	86109.3	1089.71	124397	1088.71	142347
							1089.26	85600.6	1089.66	124653	1088.66	141642
							1089.21	84950.2	1089.61	124710	1088.61	140682
							1089.16	85130.6	1089.56	124197	1088.56	140615
							1089.11	85037.5	1089.51	123708	1088.51	141291
							1089.06	85840.1	1089.46	123481	1088.46	142096
							1089.01	85128.1	1089.41	123686	1088.41	142441
							1088.96	85244.7	1089.36	123025	1088.36	142709
							1088.91	85146.8	1089.31	123340	1088.31	142973
							1088.86	84571.3	1089.26	123054	1088.26	143374
							1088.81	84114.4	1089.21	123484	1088.21	141880
							1088.76	84768.6	1089.16	123413	1088.16	143367
							1088.71	85257.9	1089.11	122308	1088.11	143594
							1088.66	84975.4	1089.06	123040	1088.06	143310
							1088.61	84156	1089.01	123050	1088.01	145101
							1088.56	84404.9	1088.96	122189	1087.96	144061
							1088.51	84802.8	1088.91	121335	1087.91	144655
							1088.46	84270.1	1088.86	120521	1087.86	145987
							1088.41	84532.3	1088.81	120728	1087.81	145863
							1088.36	84464.6	1088.76	122078	1087.76	145556
							1088.31	83572.5	1088.71	121854	1087.71	145982
							1088.26	83364.6	1088.66	121271	1087.66	146275
							1088.21	83340	1088.61	121746	1087.61	147589
							1088.16	83822.3	1088.56	121848	1087.56	146976
							1088.11	84479.9	1088.51	120623	1087.51	147944
							1088.06	84027.4	1088.46	121221	1087.46	149057
							1088.01	84610.1	1088.41	121258	1087.41	149043
							1087.96	83859.9	1088.36	120889	1087.36	149466
							1087.91	83907.1	1088.31	121370	1087.31	149772
							1087.86	83693.7	1088.26	121272	1087.26	149990
							1087.81	84638.2	1088.21	121297	1087.21	150992
							1087.76	85189.9	1088.16	120989	1087.16	152017
							1087.71	85170.7	1088.11	120972	1087.11	153527
							1087.66	84848.7	1088.06	120724	1087.06	152824
							1087.61	84739.8	1088.01	120695	1087.01	153266
							1087.56	84590	1087.96	121064	1086.96	154607
							1087.51	84154.3	1087.91	122186	1086.91	156268
							1087.46	84005.9	1087.86	121553	1086.86	157875
							1087.41	84763	1087.81	120802	1086.81	156825
							1087.36	85500.3	1087.76	121384	1086.76	157259
							1087.31	85992.1	1087.71	121341	1086.71	158767
							1087.26	87155.2	1087.66	121305	1086.66	160058
							1087.21	86926	1087.61	121851	1086.61	162070
							1087.16	87194.2	1087.56	122469	1086.56	161166
							1087.11	87286.4	1087.51	122844	1086.51	163883
							1087.06	86814.8	1087.46	123033	1086.46	165103
							1087.01	87415.4	1087.41	123581	1086.41	165242
							1086.96	88315.1	1087.36	124133	1086.36	167308
							1086.91	88811.7	1087.31	124296	1086.31	169045
							1086.86	89174.8	1087.26	124499	1086.26	170250
							1086.81	88597.6	1087.21	125344	1086.21	171076
							1086.76	89464.7	1087.16	125159	1086.16	172304
							1086.71	90824.7	1087.11	125943	1086.11	172894
							1086.66	91059.2	1087.06	125974	1086.06	174082
							1086.61	91280.6	1087.01	127304	1086.01	175503
							1086.56	92684.2	1086.96	127902	1085.96	177372
							1086.51	92500.4	1086.91	128135	1085.91	179135
							1086.46	93621.3	1086.86	128811	1085.86	180375
							1086.41	94803.7	1086.81	129592	1085.81	182229
							1086.36	94424.9	1086.76	130036	1085.76	183959
							1086.31	95887.4	1086.71	131742	1085.71	185166
							1086.26	96362.3	1086.66	133601	1085.66	187867
							1086.21	97836.5	1086.61	134519	1085.61	190237
							1086.16	98391.2	1086.56	134919	1085.56	191436
							1086.11	98539.1	1086.51	135028	1085.51	192439
							1086.06	99454	1086.46	136349	1085.46	193975
							1086.01	101588	1086.41	138458	1085.41	195821
							1085.96	102552	1086.36	140060	1085.36	198085
							1085.91	102332	1086.31	140368	1085.31	200725
							1085.86	103736	1086.26	141116	1085.26	202324
							1085.81	104192	1086.21	143126	1085.21	203719
							1085.76	105361	1086.16	144613	1085.16	205115
							1085.71	106465	1086.11	145891	1085.11	207858
							1085.66	107880	1086.06	146771	1085.06	209886
							1085.61	109065	1086.01	148613	1085.01	211581
							1085.56	109735	1085.96	148563	1084.96	213351
							1085.51	110558	1085.91	149948	1084.91	216170
							1085.46	112129	1085.86	152186	1084.86	217372
							1085.41	113127	1085.81	155128	1084.81	219291
							1085.36	113582	1085.76	156403	1084.76	220838
							1085.31	115363	1085.71	157464	1084.71	222651
							1085.26	116579	1085.66	159294	1084.66	223440
							1085.21	117101	1085.61	161455	1084.61	225798
							1085.16	117982	1085.56	163091	1084.56	228224
							1085.11	119816	1085.51	163910	1084.51	229895
							1085.06	121342	1085.46	165896	1084.46	231955
							1085.01	122166	1085.41	168531	1084.41	231434
							1084.96	123104	1085.36	170436	1084.36	233024
							1084.91	124670	1085.31	171561	1084.31	235714
							1084.86	125727	1085.26	172483	1084.26	235519
							1084.81	127292	1085.21	173376	1084.21	238798
							1084.76	128103	1085.16	177418	1084.16	239900
							1084.71	129430	1085.11	178793	1084.11	239160
							1084.66	130135	1085.06	180118	1084.06	242075
							1084.61	131759	1085.01	182789	1084.01	242440
							1084.56	131703	1084.96	183671	1083.96	244508
							1084.51	133788	1084.91	185968	1083.91	246260
							1084.46	134928	1084.86	188499	1083.86	246802
							1084.41	134645	1084.81	189238	1083.81	248726
							1084.36	135552	1084.76	190677	1083.76	249402
							1084.31	136285	1084.71	191930	1083.71	249362
							1084.26	137024	1084.66	193478	1083.66	251793
							1084.21	138810	1084.61	194946	1083.61	251829
							1084.16	139564	1084.56	197420	1083.56	253064
							1084.11	140457	1084.51	198550	1083.51	253466
							1084.06	142151	1084.46	199902	1083.46	255482
							1084.01	142711	1084.41	202204	1083.41	255407
							1083.96	143731	1084.36	204758	1083.36	256485
							1083.91	144500	1084.31	204770	1083.31	257932
							1083.86	144806	1084.26	206588	1083.26	259040
							1083.81	146695	1084.21	207124	1083.21	258279
							1083.76	146473	1084.16	208823	1083.16	259113
							1083.71	147436	1084.11	209682	1083.11	260631
							1083.66	147984	1084.06	212116	1083.06	260948
							1083.61	148462	1084.01	212572	1083.01	261292
							1083.56	149126	1083.96	215183	1082.96	261019
							1083.51	149686	1083.91	215593	1082.91	262027
							1083.46	149298	1083.86	216505	1082.86	262283
							1083.41	150844	1083.81	218997	1082.81	262169
							1083.36	151551	1083.76	219510	1082.76	263104
							1083.31	150783	1083.71	219995	1082.71	262394
							1083.26	151842	1083.66	222115	1082.66	262079
							1083.21	152089	1083.61	221793	1082.61	264076
							1083.16	152508	1083.56	223119	1082.56	264551
							1083.11	151756	1083.51	224287	1082.51	263390
							1083.06	152801	1083.46	225080	1082.46	263755
							1083.01	152769	1083.41	226071	1082.41	263216
							1082.96	152391	1083.36	226980	1082.36	262739
							1082.91	153570	1083.31	227130	1082.31	263151
							1082.86	152722	1083.26	228224	1082.26	262840
							1082.81	153017	1083.21	227487	1082.21	261113
							1082.76	153019	1083.16	226133	1082.16	260728
							1082.71	152937	1083.11	227636	1082.11	258099
							1082.66	152172	1083.06	227125	1082.06	258415
							1082.61	151112	1083.01	227032	1082.01	258067
							1082.56	150693	1082.96	226625	1081.96	255514
							1082.51	150851	1082.91	227519	1081.91	254555
							1082.46	149745	1082.86	228186	1081.86	254056
							1082.41	148938	1082.81	227358	1081.81	251520
							1082.36	148127	1082.76	227523	1081.76	249522
							1082.31	147075	1082.71	227740	1081.71	248257
							1082.26	147177	1082.66	226287	1081.66	246975
							1082.21	145830	1082.61	225254	1081.61	245250
							1082.16	145081	1082.56	225237	1081.56	242133
							1082.11	144112	1082.51	224073	1081.51	239330
							1082.06	142906	1082.46	222807	1081.46	238532
							1082.01	142778	1082.41	222127	1081.41	235930
							1081.96	141654	1082.36	221510	1081.36	232429
							1081.91	140823	1082.31	219446	1081.31	231601
							1081.86	138784	1082.26	218220	1081.26	229513
							1081.81	138242	1082.21	217583	1081.21	227030
							1081.76	137429	1082.16	215927	1081.16	224525
							1081.71	135268	1082.11	214241	1081.11	222714
							1081.66	133281	1082.06	213392	1081.06	221515
							1081.61	132940	1082.01	212017	1081.01	217693
							1081.56	132236	1081.96	210803	1080.96	215192
							1081.51	130803	1081.91	208969	1080.91	213077
							1081.46	130384	1081.86	207862	1080.86	210811
							1081.41	128742	1081.81	205592	1080.81	209467
							1081.36	127626	1081.76	203962	1080.76	207900
							1081.31	126441	1081.71	202426	1080.71	206528
							1081.26	125521	1081.66	201413	1080.66	203163
							1081.21	124634	1081.61	198814	1080.61	200211
							1081.16	122567	1081.56	197451	1080.56	199803
							1081.11	121190	1081.51	195017	1080.51	197441
							1081.06	120017	1081.46	194325	1080.46	196046
							1081.01	120296	1081.41	191887	1080.41	195605
							1080.96	118227	1081.36	188944	1080.36	193664
							1080.91	117664	1081.31	188113	1080.31	192888
							1080.86	116012	1081.26	186574	1080.26	189950
							1080.81	115258	1081.21	183869	1080.21	188492
							1080.76	115803	1081.16	182218	1080.16	188073
							1080.71	113881	1081.11	181269	1080.11	185755
							1080.66	112081	1081.06	179428	1080.06	184880
							1080.61	111853	1081.01	177943	1080.01	184680
							1080.56	111831	1080.96	177483	1079.96	182077
							1080.51	110227	1080.91	175659	1079.91	180563
							1080.46	109594	1080.86	173380	1079.86	180244
							1080.41	109264	1080.81	172618	1079.81	177599
							1080.36	107916	1080.76	171028	1079.76	177022
							1080.31	107407	1080.71	169287	1079.71	176781
							1080.26	106919	1080.66	167852	1079.66	175840
							1080.21	105457	1080.61	167911	1079.61	174179
							1080.16	105062	1080.56	166776	1079.56	173761
							1080.11	104426	1080.51	164604	1079.51	172232
							1080.06	103175	1080.46	163629	1079.46	171568
							1080.01	102126	1080.41	161691	1079.41	169855
							1079.96	102134	1080.36	160338	1079.36	169941
							1079.91	101098	1080.31	158665	1079.31	168566
							1079.86	101772	1080.26	158538	1079.26	167065
							1079.81	100900	1080.21	157730	1079.21	166698
							1079.76	99374.6	1080.16	156288	1079.16	165117
							1079.71	98886.9	1080.11	154442	1079.11	163532
							1079.66	97988.7	1080.06	154357	1079.06	163470
							1079.61	97488.1	1080.01	154952	1079.01	163168
							1079.56	97388.8	1079.96	152699	1078.96	161081
							1079.51	96589.2	1079.91	150834	1078.91	160209
							1079.46	96376.5	1079.86	149103	1078.86	159430
							1079.41	95688.7	1079.81	148267	1078.81	158161
							1079.36	95719.7	1079.76	148165	1078.76	155988
							1079.31	94628.5	1079.71	148809	1078.71	154690
							1079.26	93934.2	1079.66	147302	1078.66	154170
							1079.21	93504.6	1079.61	146449	1078.61	153746
							1079.16	93015	1079.56	144687	1078.56	152432
							1079.11	92768.6	1079.51	144066	1078.51	151226
							1079.06	92319.8	1079.46	143920	1078.46	150312
							1079.01	92051.4	1079.41	143343	1078.41	150038
							1078.96	91313.5	1079.36	142851	1078.36	149057
							1078.91	90839.3	1079.31	141610	1078.31	148133
							1078.86	90042.7	1079.26	140367	1078.26	147913
							1078.81	89359.7	1079.21	138720	1078.21	146635
							1078.76	89219.8	1079.16	137690	1078.16	145092
							1078.71	89156.5	1079.11	137054	1078.11	143911
							1078.66	87760.2	1079.06	136685	1078.06	142487
							1078.61	87605.2	1079.01	135927	1078.01	142290
							1078.56	87360.5	1078.96	134671	1077.96	141929
							1078.51	86571.9	1078.91	134960	1077.91	141062
							1078.46	86728.9	1078.86	134179	1077.86	139162
							1078.41	87012.3	1078.81	133081	1077.81	138555
							1078.36	86392.1	1078.76	131240	1077.76	138602
							1078.31	85239.8	1078.71	131032	1077.71	138045
							1078.26	85246.2	1078.66	130278	1077.66	136584
							1078.21	84782.1	1078.61	129142	1077.61	135527
							1078.16	84340.4	1078.56	129606	1077.56	135360
							1078.11	84472.8	1078.51	128862	1077.51	134521
							1078.06	83722	1078.46	126770	1077.46	133803
							1078.01	83386.5	1078.41	127811	1077.41	133415
							1077.96	83617.4	1078.36	126402	1077.36	133189
							1077.91	82895.5	1078.31	125739	1077.31	131917
							1077.86	82150.9	1078.26	125585	1077.26	131717
							1077.81	81671.2	1078.21	124998	1077.21	130840
							1077.76	81682.1	1078.16	125206	1077.16	130718
							1077.71	82369.5	1078.11	123807	1077.11	130002
							1077.66	81583.6	1078.06	122372	1077.06	127974
							1077.61	81225.1	1078.01	122452	1077.01	126793
							1077.56	81146.5	1077.96	121578	1076.96	127752
							1077.51	80428.6	1077.91	120653	1076.91	128197
							1077.46	80724.4	1077.86	121024	1076.86	126972
							1077.41	80225.3	1077.81	120993	1076.81	126659
							1077.36	80266.2	1077.76	119923	1076.76	126145
							1077.31	79781.4	1077.71	119790	1076.71	126757
							1077.26	79789.7	1077.66	119496	1076.66	125940
							1077.21	80387.5	1077.61	118800	1076.61	125373
							1077.16	79547.9	1077.56	118391	1076.56	124244
							1077.11	79269.2	1077.51	118233	1076.51	123958
							1077.06	78916.7	1077.46	117145	1076.46	123466
							1077.01	78570.4	1077.41	116979	1076.41	122890
							1076.96	78429.6	1077.36	117817	1076.36	123003
							1076.91	78230.8	1077.31	115492	1076.31	122153
							1076.86	78094.6	1077.26	115152	1076.26	122058
							1076.81	77189.1	1077.21	114613	1076.21	121673
							1076.76	78148.9	1077.16	114952	1076.16	121434
							1076.71	77951.7	1077.11	114720	1076.11	121069
							1076.66	77390.2	1077.06	113586	1076.06	120745
							1076.61	77427.3	1077.01	113802	1076.01	121399
							1076.56	77270.3	1076.96	112327	1075.96	121393
							1076.51	77108.7	1076.91	113248	1075.91	119552
							1076.46	76038.2	1076.86	112908	1075.86	119236
							1076.41	76201.1	1076.81	111586	1075.81	118539
							1076.36	76137.6	1076.76	111583	1075.76	119714
							1076.31	76370.1	1076.71	112043	1075.71	119048
							1076.26	75958.3	1076.66	112603	1075.66	117572
							1076.21	75970.1	1076.61	111261	1075.61	117836
							1076.16	75114.6	1076.56	110796	1075.56	117785
							1076.11	75024.2	1076.51	111023	1075.51	117291
							1076.06	75314.8	1076.46	110826	1075.46	115746
							1076.01	74094.2	1076.41	109878	1075.41	115143
							1075.96	75080.9	1076.36	110461	1075.36	115597
							1075.91	74826.9	1076.31	110111	1075.31	115461
							1075.86	74417.6	1076.26	109603	1075.26	115065
							1075.81	74204.7	1076.21	108608	1075.21	114229
							1075.76	74152.2	1076.16	107817	1075.16	113526
							1075.71	73870.1	1076.11	107443	1075.11	113081
							1075.66	74309.3	1076.06	109115	1075.06	111818
							1075.61	73985.8	1076.01	108288	1075.01	112438
							1075.56	73850.9	1075.96	107426	1074.96	113228
							1075.51	73378.9	1075.91	106758
							1075.46	72815	1075.86	106096
							1075.41	72424.4	1075.81	106296
							1075.36	72695.2	1075.76	105867
							1075.31	72676.8	1075.71	105329
							1075.26	71854.7	1075.66	104482
							1075.21	72548.4	1075.61	104716
							1075.16	72139.4	1075.56	104845
							1075.11	72182.7	1075.51	104056
							1075.06	71366.3	1075.46	104493
							1075.01	71233	1075.41	103844
							1074.96	71822.7	1075.36	103899
							1074.91	72285.1	1075.31	103396
							1074.86	71565.8	1075.26	102476
							1074.81	71203.2	1075.21	102402
							1074.76	71332.4	1075.16	102096
							1074.71	71351.5	1075.11	102271
							1074.66	70930.4	1075.06	101332
							1074.61	70664.7	1075.01	101618
							1074.56	71076.2	1074.96	101893

## Sheet: Fig.4
Fig.4c							Fig.4d
#Distance(A)	Planar-Average-Potential(eV)/Densitiy(e/A)						Ru9/Sm2O3				NH3				Ru(0001)
0	-0.00016						#Energy	PDOS(Ru)	PDOS(Ru)		#Energy	PDOS(NH3)	PDOS(NH3)		#Energy	PDOS(Ru)	PDOS(Ru)
0.0984	-0.00025						-43.6444	1.6698	1.73437		-18.8524	0	0		-9.78861	0	0
0.1967	-0.00038						-43.4644	3.71551	3.76807		-18.7714	0	0		-9.73361	0	0
0.2951	-0.00055						-43.2844	5.1224	5.21592		-18.6904	0	0		-9.67861	0	0
0.3935	-0.00076						-43.1044	6.90504	6.93482		-18.6094	0	0		-9.62261	0	0
0.4918	-0.00097						-42.9245	3.91303	2.97047		-18.5284	0	0		-9.56761	0	0
0.5902	-0.00123						-42.7445	0	0		-18.4474	0	0		-9.51261	0	0
0.6886	-0.00158						-42.5645	0	0		-18.3664	0	0		-9.45661	0	0
0.7869	-0.002						-42.3845	0	0		-18.2854	0	0		-9.40161	0	0
0.8853	-0.00248						-42.2045	0	0		-18.2044	0	0		-9.34661	0	0
0.9837	-0.00306						-42.0245	0	0		-18.1234	0	0		-9.29061	0	0
1.082	-0.00379						-41.8434	0	0		-18.0424	0	0		-9.23561	0	0
1.1804	-0.00466						-41.6634	0	0		-17.9614	5e-05	-5e-05		-9.18061	0	0
1.2788	-0.00568						-41.4834	0	0		-17.8804	0.0012	-0.0012		-9.12561	0	0
1.3771	-0.00688						-41.3034	0	0		-17.7994	0.00833	-0.00833		-9.06961	0	0
1.4755	-0.00834						-41.1234	0.00012	-0.00012		-17.7184	0.01763	-0.01763		-9.01461	0	0
1.5739	-0.01005						-40.9434	0.00026	-0.00025		-17.6374	0.01149	-0.01149		-8.95961	0	0
1.6722	-0.012						-40.7634	0.00021	-0.00022		-17.5564	0.00229	-0.00229		-8.90361	0	0
1.7706	-0.01422						-40.5834	0.00075	-0.00075		-17.4754	0.00014	-0.00014		-8.84861	0	0
1.869	-0.01672						-40.4034	0.00143	-0.00146		-17.3944	0	0		-8.79361	0	0
1.9673	-0.01942						-40.2234	0.00083	-0.00081		-17.3124	0	0		-8.73761	0	0
2.0657	-0.0222						-40.0425	0	0		-17.2314	0	0		-8.68261	0	0
2.1641	-0.02495						-39.8625	0	0		-17.1504	0	0		-8.62761	0	0
2.2625	-0.02752						-39.6825	0	0		-17.0694	0	0		-8.57161	0	0
2.3608	-0.02968						-39.5025	0	0		-16.9884	0	0		-8.51661	0	0
2.4592	-0.03113						-39.3225	0	0		-16.9074	0	0		-8.46161	0	0
2.5576	-0.03159						-39.1424	0	0		-16.8264	0	0		-8.40561	1e-05	-1e-05
2.6559	-0.0308						-38.9624	0	0		-16.7454	0	0		-8.35061	6e-05	-6e-05
2.7543	-0.02844						-38.7824	0	0		-16.6644	0	0		-8.29561	0.00028	-0.00028
2.8527	-0.02422						-38.6024	0	0		-16.5834	0	0		-8.23961	0.0011	-0.0011
2.951	-0.01837						-38.4215	0	0		-16.5024	0	0		-8.18461	0.00378	-0.00379
3.0494	-0.01198						-38.2415	0	0		-16.4214	0	0		-8.12961	0.01123	-0.01124
3.1478	-0.00655						-38.0615	0	0		-16.3404	0	0		-8.07361	0.02885	-0.02886
3.2461	-0.00341						-37.8815	0	0		-16.2594	0	0		-8.01861	0.06452	-0.06452
3.3445	-0.00297						-37.7015	0	0		-16.1784	0	0		-7.96361	0.12698	-0.12699
3.4429	-0.00437						-37.5215	0	0		-16.0974	0	0		-7.90861	0.22396	-0.22398
3.5412	-0.00584						-37.3415	0	0		-16.0164	0	0		-7.85261	0.36333	-0.36336
3.6396	-0.00549						-37.1615	0	0		-15.9354	0	0		-7.79761	0.55762	-0.55766
3.738	-0.00224						-36.9815	0	0		-15.8544	0	0		-7.74261	0.82353	-0.8236
3.8363	0.00367						-36.8015	0	0		-15.7734	0	0		-7.68661	1.16404	-1.16409
3.9347	0.0108						-36.6204	0	0		-15.6924	0	0		-7.63161	1.53744	-1.53753
4.0331	0.01712						-36.4404	0	0		-15.6114	0	0		-7.57661	1.84604	-1.84605
4.1314	0.02094						-36.2604	0	0		-15.5304	0	0		-7.52061	1.97482	-1.97481
4.2298	0.02154						-36.0804	0	0		-15.4494	0	0		-7.46561	1.87023	-1.87015
4.3282	0.01907						-35.9004	0	0		-15.3684	0	0		-7.41061	1.59508	-1.59498
4.4265	0.01421						-35.7204	0	0		-15.2874	0	0		-7.35461	1.31179	-1.31177
4.5249	0.0077						-35.5404	0	0		-15.2064	0	0		-7.29961	1.20338	-1.20339
4.6233	0.00038						-35.3605	0	0		-15.1254	0	0		-7.24461	1.38935	-1.38943
4.7216	-0.00678						-35.1805	0	0		-15.0444	0	0		-7.18861	1.88529	-1.88539
4.82	-0.01283						-35.0005	0	0		-14.9634	0	0		-7.13361	2.61135	-2.61146
4.9184	-0.01718						-34.8195	0	0		-14.8824	0	0		-7.07861	3.43129	-3.43137
5.0167	-0.01963						-34.6394	0	0		-14.8014	0	0		-7.02261	4.18843	-4.18853
5.1151	-0.01994						-34.4594	0	0		-14.7204	0	0		-6.96761	4.72441	-4.72441
5.2135	-0.01756						-34.2794	0	0		-14.6384	0	0		-6.91261	4.89657	-4.89649
5.3118	-0.01205						-34.0994	0	0		-14.5574	0	0		-6.85661	4.62767	-4.62764
5.4102	-0.00423						-33.9194	0	0		-14.4764	0	0		-6.80161	3.97528	-3.97519
5.5086	0.00315						-33.7394	0	0		-14.3954	0	0		-6.74661	3.15619	-3.15608
5.6069	0.00672						-33.5594	0	0		-14.3144	0	0		-6.69161	2.47855	-2.47846
5.7053	0.00514						-33.3794	0	0		-14.2334	0	0		-6.63561	2.21811	-2.21809
5.8037	0.00079						-33.1994	0	0		-14.1524	0	0		-6.58061	2.53087	-2.53091
5.9021	-0.0017						-33.0185	0	0		-14.0714	0	0		-6.52561	3.45072	-3.45088
6.0004	0.00091						-32.8385	0	0		-13.9904	0	0		-6.46961	4.94235	-4.94263
6.0988	0.00817						-32.6585	0	0		-13.9094	0	0		-6.41461	6.95019	-6.95056
6.1972	0.01679						-32.4785	0	0		-13.8284	0	0		-6.35961	9.41938	-9.41988
6.2955	0.02348						-32.2985	0	0		-13.7474	0	0		-6.30361	12.3195	-12.3201
6.3939	0.02672						-32.1185	0	0		-13.6664	0	0		-6.24861	15.6752	-15.6757
6.4923	0.02654						-31.9384	0	0		-13.5854	0	0		-6.19361	19.5508	-19.5515
6.5906	0.02342						-31.7584	0	0		-13.5044	0	0		-6.13761	23.9602	-23.961
6.689	0.01791						-31.5785	0	0		-13.4234	0	0		-6.08261	28.7907	-28.7911
6.7874	0.01059						-31.3985	0	0		-13.3424	0	0		-6.02761	33.85	-33.8507
6.8857	0.00209						-31.2174	0	0		-13.2614	0	0		-5.97161	38.9867	-38.9873
6.9841	-0.00684						-31.0374	0	0		-13.1804	0	0		-5.91661	44.1223	-44.123
7.0825	-0.01523						-30.8575	0	0		-13.0994	0	0		-5.86161	49.1419	-49.1427
7.1808	-0.02216						-30.6775	0	0		-13.0184	0	0		-5.80561	53.766	-53.7668
7.2792	-0.027						-30.4975	0	0		-12.9374	0	0		-5.75061	57.5746	-57.5754
7.3776	-0.02941						-30.3175	0	0		-12.8564	0	0		-5.69561	60.1975	-60.1978
7.4759	-0.02903						-30.1375	0	0		-12.7754	0	0		-5.63961	61.6175	-61.6181
7.5743	-0.02527						-29.9575	0	0		-12.6944	0	0		-5.58461	62.386	-62.3865
7.6727	-0.01776						-29.7775	0	0		-12.6134	0	0		-5.52961	63.4626	-63.4635
7.771	-0.00705						-29.5974	0	0		-12.5324	0	0		-5.47461	65.6423	-65.6427
7.8694	0.00449						-29.4165	0	0		-12.4514	0	0		-5.41861	68.9301	-68.9302
7.9678	0.01291						-29.2365	0	0		-12.3704	0	0		-5.36361	72.4526	-72.4531
8.0661	0.01471						-29.0565	0	0		-12.2894	0	0		-5.30861	75.0219	-75.0218
8.1645	0.0101						-28.8764	0	0		-12.2084	0	0		-5.25261	75.8283	-75.8277
8.2629	0.00384						-28.6964	0	0		-12.1274	0	0		-5.19761	74.6849	-74.6838
8.3612	0.00214						-28.5164	0	0		-12.0464	0	0		-5.14261	71.8774	-71.8765
8.4596	0.00774						-28.3364	0	0		-11.9644	0	0		-5.08661	67.9608	-67.9605
8.558	0.01813						-28.1564	0	0		-11.8834	0	0		-5.03161	63.7197	-63.7189
8.6563	0.02815						-27.9764	0	0		-11.8024	0	0		-4.97661	60.0067	-60.0065
8.7547	0.03398						-27.7954	0	0		-11.7214	0	0		-4.92061	57.3801	-57.3797
8.8531	0.03457						-27.6154	0	0		-11.6404	0	0		-4.86561	55.8176	-55.8175
8.9514	0.03046						-27.4354	0	0		-11.5594	0	0		-4.81061	54.8477	-54.8482
9.0498	0.02241						-27.2554	0	0		-11.4784	0	0		-4.75461	54.0128	-54.0129
9.1482	0.0115						-27.0755	0	0		-11.3974	0	0		-4.69961	53.3051	-53.3056
9.2465	-0.00098						-26.8955	0	0		-11.3164	0	0		-4.64461	53.2407	-53.2411
9.3449	-0.01363						-26.7155	0	0		-11.2354	0	0		-4.58861	54.4796	-54.4804
9.4433	-0.02496						-26.5355	0	0		-11.1544	0	0		-4.53361	57.1911	-57.1923
9.5416	-0.03348						-26.3555	0	0		-11.0734	0	0		-4.47861	60.6995	-60.7001
9.64	-0.038						-26.1755	0	0		-10.9924	0	0		-4.42261	63.8406	-63.8415
9.7384	-0.0376						-25.9945	0	0		-10.9114	0	0		-4.36761	65.797	-65.7964
9.8368	-0.03127						-25.8145	0	0		-10.8304	0	0		-4.31261	66.5766	-66.5765
9.9351	-0.01807						-25.6345	0	0		-10.7494	0	0		-4.25761	66.6635	-66.663
10.0335	0.00082						-25.4545	0	0		-10.6684	0	0		-4.20161	66.2588	-66.2581
10.1319	0.01983						-25.2745	0	0		-10.5874	0	0		-4.14661	65.0259	-65.0248
10.2302	0.03065						-25.0944	0	0		-10.5064	0	0		-4.09161	62.6594	-62.6591
10.3286	0.02849						-24.9144	0	0		-10.4254	0	0		-4.03561	59.5154	-59.515
10.427	0.01721						-24.7344	0	0		-10.3444	0	0		-3.98061	56.5455	-56.5449
10.5253	0.00738						-24.5544	0	0		-10.2634	0	0		-3.92561	54.6156	-54.6148
10.6237	0.00814						-24.3744	0	0		-10.1824	0	0		-3.86961	53.9921	-53.9922
10.7221	0.02034						-24.1934	0	0		-10.1014	0	0		-3.81461	54.5098	-54.5097
10.8204	0.03712						-24.0134	0	0		-10.0204	0	0		-3.75961	56.0272	-56.0277
10.9188	0.05047						-23.8334	0	0		-9.93941	0	0		-3.70361	58.487	-58.4871
11.0172	0.05675						-23.6534	0	0		-9.85841	0	0		-3.64861	61.4906	-61.4915
11.1155	0.05641						-23.4734	0	0		-9.77741	0	0		-3.59361	63.9573	-63.9585
11.2139	0.05063						-23.2934	0	0		-9.69641	0	0		-3.53761	64.4329	-64.4324
11.3123	0.04019						-23.1135	0	0		-9.61541	0	0		-3.48261	61.9068	-61.9057
11.4106	0.02579						-22.9335	0	0		-9.53441	0	0		-3.42761	56.5128	-56.5116
11.509	0.00849						-22.7535	0	0		-9.45341	0	0		-3.37161	49.6035	-49.6028
11.6074	-0.01022						-22.5735	0	0		-9.37241	0	0		-3.31661	43.2035	-43.2027
11.7057	-0.02869						-22.3925	0	0		-9.29041	0	0		-3.26161	39.2305	-39.2302
11.8041	-0.04514						-22.2125	0	0		-9.20941	0	0		-3.20561	38.8553	-38.8554
11.9025	-0.05772						-22.0325	3e-05	-3e-05		-9.12841	0	0		-3.15061	42.2188	-42.2199
12.0008	-0.06472						-21.8525	0.00242	-0.00249		-9.04741	0	0		-3.09561	48.5195	-48.5204
12.0992	-0.0646						-21.6725	0.01363	-0.01393		-8.96641	0	0		-3.04061	56.3759	-56.3773
12.1976	-0.0558						-21.4925	0.01739	-0.01773		-8.88541	0	0		-2.98461	64.2782	-64.2792
12.2959	-0.03778						-21.3124	0.02531	-0.02593		-8.80441	0	0		-2.92961	70.9596	-70.9599
12.3943	-0.01341						-21.1324	0.04535	-0.04624		-8.72341	0	0		-2.87461	75.5701	-75.5704
12.4927	0.01013						-20.9524	0.04503	-0.04525		-8.64241	0	0		-2.81861	77.7324	-77.7326
12.591	0.02438						-20.7724	0.03667	-0.03669		-8.56141	0	0		-2.76361	77.5866	-77.5871
12.6894	0.02563						-20.5914	0.02552	-0.02562		-8.48041	0	0		-2.70861	75.8175	-75.8169
12.7878	0.01821						-20.4114	0.02343	-0.02345		-8.39941	0	0		-2.65261	73.5056	-73.5063
12.8861	0.01104						-20.2314	0.03222	-0.03267		-8.31841	0	0		-2.59761	71.7285	-71.7285
12.9845	0.01152						-20.0514	0.03838	-0.0386		-8.23741	0	0		-2.54261	71.1753	-71.1754
13.0829	0.02192						-19.8714	0.02469	-0.02447		-8.15641	0	0		-2.48661	72.0341	-72.0347
13.1812	0.0397						-19.6914	0.00435	-0.00433		-8.07541	4e-05	-4e-05		-2.43161	74.1654	-74.1672
13.2796	0.05954						-19.5114	0.0006	-0.00061		-7.99441	0.0013	-0.0013		-2.37661	77.2583	-77.2584
13.378	0.07499						-19.3315	0	0		-7.91341	0.01186	-0.01186		-2.32061	80.7321	-80.7332
13.4763	0.08						-19.1515	0	0		-7.83241	0.03292	-0.03292		-2.26561	83.7451	-83.7453
13.5747	0.07106						-18.9715	0	0		-7.75141	0.02815	-0.02815		-2.21061	85.5585	-85.5596
13.6731	0.04903						-18.7904	0	0		-7.67041	0.0074	-0.0074		-2.15461	86.0722	-86.0719
13.7714	0.01862						-18.6105	1e-05	-1e-05		-7.58941	0.00059	-0.00059		-2.09961	85.9465	-85.9464
13.8698	-0.01457						-18.4305	0.0064	-0.00735		-7.50841	1e-05	-1e-05		-2.04461	86.0579	-86.0579
13.9682	-0.04634						-18.2505	0.11004	-0.11498		-7.42741	0	0		-1.98861	86.7605	-86.7602
14.0666	-0.07397						-18.0705	0.1578	-0.159		-7.34641	0	0		-1.93361	87.6672	-87.6669
14.1649	-0.09582						-17.8905	0.18668	-0.18644		-7.26541	0	0		-1.87861	88.1305	-88.1296
14.2633	-0.1112						-17.7105	0.11631	-0.11446		-7.18441	0	0		-1.82261	87.8157	-87.8149
14.3617	-0.12502						-17.5304	0.08425	-0.08393		-7.10341	0	0		-1.76761	86.8267	-86.8259
14.46	-0.14732						-17.3504	0.07432	-0.07415		-7.02241	0	0		-1.71261	85.3749	-85.3744
14.5584	-0.17755						-17.1695	0.06819	-0.06742		-6.94141	0	0		-1.65761	83.4599	-83.4603
14.6568	-0.19705						-16.9895	0.04621	-0.04544		-6.86041	0	0		-1.60161	80.8301	-80.8285
14.7551	-0.18932						-16.8094	0.04389	-0.04313		-6.77941	0	0		-1.54661	77.1547	-77.1539
14.8535	-0.16554						-16.6294	0.02648	-0.02604		-6.69841	0	0		-1.49161	72.2966	-72.2957
14.9519	-0.15962						-16.4494	0.01149	-0.01139		-6.61641	0	0		-1.43561	66.5178	-66.5168
15.0502	-0.19417						-16.2694	0.00705	-0.007		-6.53541	0	0		-1.38061	60.4846	-60.4837
15.1486	-0.25813						-16.0894	0.00491	-0.00488		-6.45441	0	0		-1.32561	55.0166	-55.0161
15.247	-0.32304						-15.9094	0.0043	-0.00428		-6.37341	0	0		-1.26961	50.7013	-50.7008
15.3453	-0.37623						-15.7294	0.002	-0.002		-6.29241	0	0		-1.21461	47.7406	-47.7403
15.4437	-0.42891						-15.5495	0.00013	-0.00013		-6.21141	0	0		-1.15961	46.0273	-46.0274
15.5421	-0.49132						-15.3684	0	0		-6.13041	0	0		-1.10361	45.3862	-45.3863
15.6404	-0.55239						-15.1884	0	0		-6.04941	0	0		-1.04861	45.7315	-45.732
15.7388	-0.59075						-15.0084	0	0		-5.96841	0	0		-0.99361	47.0436	-47.044
15.8372	-0.58951						-14.8285	0	0		-5.88741	0	0		-0.93761	49.2257	-49.2264
15.9355	-0.53674						-14.6485	0	0		-5.80641	0	0		-0.88261	51.9711	-51.9718
16.0339	-0.42447						-14.4685	0	0		-5.72541	0	0		-0.82761	54.7999	-54.8009
16.1323	-0.25053						-14.2884	0	0		-5.64441	0	0		-0.77161	57.1362	-57.1364
16.2306	-0.02287						-14.1084	0	0		-5.56341	0	0		-0.71661	58.3383	-58.3381
16.329	0.23552						-13.9284	0	0		-5.48241	0	0		-0.66161	57.8174	-57.8176
16.4274	0.48771						-13.7485	0	0		-5.40141	0	0		-0.60561	55.3765	-55.3752
16.5257	0.69127						-13.5674	0	0		-5.32041	0	0		-0.55061	51.5528	-51.5521
16.6241	0.81177						-13.3874	0	0		-5.23941	0	0		-0.49561	47.5022	-47.501
16.7225	0.83509						-13.2074	0	0		-5.15841	0	0		-0.44061	44.2924	-44.2921
16.8208	0.77174						-13.0274	0	0		-5.07741	0	0		-0.38461	42.221	-42.2209
16.9192	0.65092						-12.8475	0	0		-4.99641	0	0		-0.32961	40.8319	-40.8322
17.0176	0.50805						-12.6675	0	0		-4.91541	0	0		-0.27461	39.5669	-39.5672
17.1159	0.37276						-12.4875	0	0		-4.83441	0	0		-0.21861	38.3444	-38.3445
17.2143	0.26255						-12.3074	0	0		-4.75341	0	0		-0.16361	37.5746	-37.5745
17.3127	0.18245						-12.1274	0	0		-4.67241	0	0		-0.10861	37.7838	-37.7841
17.411	0.12876						-11.9474	0	0		-4.59141	0	0		-0.05261	39.2726	-39.2729
17.5094	0.09362						-11.7665	0	0		-4.51041	0	0		0.00239	41.9825	-41.983
17.6078	0.06845						-11.5864	0	0		-4.42941	0	0		0.05739	45.5226	-45.5236
17.7061	0.04591						-11.4064	0	0		-4.34841	0	0		0.11339	49.2897	-49.2903
17.8045	0.02183						-11.2264	0	0		-4.26741	0	0		0.16839	52.6428	-52.6431
17.9029	-0.00273						-11.0465	0	0		-4.18641	0	0		0.22339	55.0744	-55.0749
18.0013	-0.0218						-10.8665	0	0		-4.10541	0	0		0.27939	56.3036	-56.3043
18.0996	-0.029						-10.6865	0	0		-4.02441	0	0		0.33439	56.2874	-56.288
18.198	-0.0221						-10.5064	0	0		-3.94241	0	0		0.38939	55.2351	-55.2369
18.2964	-0.00407						-10.3264	0	0		-3.86141	0	0		0.44539	53.6216	-53.6213
18.3947	0.01759						-10.1464	0	0		-3.78041	0	0		0.50039	52.156	-52.156
18.4931	0.03461						-9.96545	0	0		-3.69941	0	0		0.55539	51.6414	-51.6418
18.5915	0.04172						-9.78545	0	0		-3.61841	0	0		0.61139	52.7053	-52.7062
18.6898	0.0377						-9.60545	0	0		-3.53741	0	0		0.66639	55.5248	-55.5264
18.7882	0.0255						-9.42545	0	0		-3.45641	0	0		0.72139	59.7079	-59.709
18.8866	0.01205						-9.24545	0	0		-3.37541	0	0		0.77639	64.383	-64.3851
18.9849	0.00439						-9.06545	0	0		-3.29441	0	0		0.83239	68.4927	-68.4931
19.0833	0.00549						-8.88545	0	0		-3.21341	0	0		0.88739	71.116	-71.1159
19.1817	0.01232						-8.70545	0	0		-3.13241	0	0		0.94239	71.7551	-71.7533
19.28	0.01756						-8.52545	0	0		-3.05141	0	0		0.99839	70.5499	-70.5494
19.3784	0.01422						-8.34545	0	0		-2.97041	0.00011	-0.00011		1.05339	68.3775	-68.377
19.4768	0.00029						-8.16445	0	0		-2.88941	0.00195	-0.00195		1.10839	66.6729	-66.6725
19.5751	-0.0196						-7.98445	0	0		-2.80841	0.01065	-0.01065		1.16439	66.8304	-66.8299
19.6735	-0.03694						-7.80445	0	0		-2.72741	0.01778	-0.01778		1.21939	69.5069	-69.5059
19.7719	-0.04444						-7.62445	0	0		-2.64641	0.00915	-0.00915		1.27439	74.2699	-74.2661
19.8702	-0.03981						-7.44445	0	0		-2.56541	0.00143	-0.00143		1.33039	79.8319	-79.8227
19.9686	-0.02625						-7.26445	0	0		-2.48441	7e-05	-7e-05		1.38539	84.6455	-84.6335
20.067	-0.00983						-7.08445	0	0		-2.40341	0	0		1.44039	87.3659	-87.3714
20.1653	0.00401						-6.90445	0	0		-2.32241	0	0		1.49639	87.0476	-87.1213
20.2637	0.01277						-6.72445	0	0		-2.24141	0	0		1.55139	83.1575	-83.3912
20.3621	0.01698						-6.54345	0	0		-2.16041	0	0		1.60639	75.6248	-76.1381
20.4604	0.01832						-6.36345	4e-05	-0.02625		-2.07941	0	0		1.66239	64.9718	-65.8585
20.5588	0.01807						-6.18345	0.18484	-2.37886		-1.99841	0	0		1.71739	52.3672	-53.6227
20.6572	0.01695						-6.00345	4.38197	-3.93171		-1.91741	0	0		1.77239	39.42	-40.8969
20.7555	0.0154						-5.82345	3.88822	-3.32768		-1.83641	0	0		1.82839	27.7484	-29.2029
20.8539	0.01371						-5.64345	3.54154	-3.68835		-1.75541	0	0		1.88339	18.5136	-19.7246
20.9523	0.01197						-5.46345	2.45137	-3.48076		-1.67441	0	0		1.93839	12.1273	-13.0101
21.0506	0.01022						-5.28345	4.55465	-5.69146		-1.59341	0	0		1.99339	8.27173	-8.89253
21.149	0.00858						-5.10345	5.65257	-5.30752		-1.51241	0	0		2.04939	6.18152	-6.66058
21.2474	0.00716						-4.92345	4.73192	-5.28566		-1.43141	0	0		2.10439	5.01835	-5.41754
21.3457	0.00596						-4.74245	4.46956	-3.47762		-1.35041	0	0		2.15939	4.15904	-4.45122
21.4441	0.00491						-4.56245	3.56333	-3.43		-1.26841	0	0		2.21539	3.30261	-3.43312
21.5425	0.00398						-4.38245	3.76273	-4.07296		-1.18741	0	0		2.27039	2.41508	-2.37741
21.6409	0.00322						-4.20245	4.38316	-4.67504		-1.10641	0	0		2.32539	1.59369	-1.44631
21.7392	0.00263						-4.02245	5.19447	-5.51978		-1.02541	0	0		2.38139	0.93956	-0.76526
21.8376	0.00213						-3.84245	5.09218	-4.92136		-0.94441	0	0		2.43639	0.49226	-0.35052
21.936	0.00169						-3.66245	4.45918	-4.50051		-0.86341	0	0		2.49139	0.22838	-0.13866
22.0343	0.00137						-3.48245	4.5078	-5.25918		-0.78241	0	0		2.54739	0.09355	-0.04732
22.1327	0.00113						-3.30245	5.30836	-6.96326		-0.70141	0	0		2.60239	0.03373	-0.01397
22.2311	0.00092						-3.12245	7.76713	-10.7658		-0.62041	0	0		2.65739	0.01068	-0.00378
22.3294	0.00072						-2.94145	10.8853	-7.1611		-0.53941	0	0		2.71339	0.00298	-0.00177
22.4278	0.0006						-2.76145	5.71905	-2.69173		-0.45841	0	0		2.76839	0.00082	-0.00354
22.5262	0.00054						-2.58145	2.59462	-5.19486		-0.37741	0	0		2.82339	0.00064	-0.00999
22.6245	0.00048						-2.40145	6.81951	-6.62767		-0.29641	0	0		2.87939	0.00198	-0.02511
22.7229	0.00039						-2.22145	5.62219	-4.11589		-0.21541	0	0		2.93439	0.00673	-0.05439
22.8213	0.00034						-2.04145	5.55121	-5.91398		-0.13441	0	0		2.98939	0.02025	-0.10134
22.9196	0.00035						-1.86145	3.87231	-6.49674		-0.05341	0	0		3.04539	0.05352	-0.16245
23.018	0.00034						-1.68145	2.63691	-5.61586		0.02759	0	0		3.10039	0.12461	-0.22446
23.1164	0.00032						-1.50145	9.47348	-7.10675		0.10859	0	0		3.15539	0.25665	-0.2687
23.2147	0.00032						-1.32145	7.60393	-6.16424		0.18959	0	0		3.21039	0.46943	-0.28293
23.3131	0.00035						-1.14045	5.96049	-5.92261		0.27059	0	0		3.26639	0.76523	-0.27313
23.4115	0.00036						-0.96045	8.66563	-9.4818		0.35159	0	0		3.32139	1.11497	-0.26485
23.5098	0.00034						-0.78045	5.93706	-9.08773		0.43259	0	0		3.37639	1.45539	-0.29013
23.6082	0.00035						-0.60045	12.0216	-10.6946		0.51359	0	0		3.43239	1.70539	-0.36688
23.7066	0.0004						-0.42045	10.6299	-6.75501		0.59459	0	0		3.48739	1.79868	-0.48455
23.8049	0.00043						-0.24045	3.07669	-4.20441		0.67559	0	0		3.54239	1.71582	-0.60815
23.9033	0.00042						-0.06045	1.60824	-6.88819		0.75659	0	0		3.59839	1.49369	-0.70119
24.0017	0.00042						0.11955	7.01237	-9.86689		0.83759	0	0		3.65339	1.20387	-0.75082
24.1	0.00046						0.29955	11.2626	-5.95094		0.91859	0	0		3.70839	0.91512	-0.77293
24.1984	0.00048						0.47955	7.26911	-7.70468		0.99959	0	0		3.76439	0.66641	-0.79143
24.2968	0.00048						0.66055	9.69808	-6.53223		1.08059	0	0		3.81939	0.4663	-0.81237
24.3951	0.00049						0.84055	4.30836	-7.42544		1.16159	0	0		3.87439	0.30923	-0.81951
24.4935	0.00053						1.02055	8.03729	-4.65851		1.24259	0	0		3.93039	0.18973	-0.79232
24.5919	0.00054						1.20055	5.57636	-4.74587		1.32359	0	0		3.98539	0.10513	-0.72455
24.6902	0.00052						1.38055	5.12885	-5.82744		1.40459	0	0		4.04039	0.05163	-0.62529
24.7886	0.00052						1.56055	5.44444	-3.19333		1.48659	0	0		4.09639	0.02221	-0.50837
24.887	0.00055						1.74055	2.05987	-1.31868		1.56759	0	0		4.15139	0.00839	-0.38588
24.9853	0.00057						1.92055	1.87398	-1.89099		1.64859	0	0		4.20639	0.00312	-0.26891
25.0837	0.00056						2.10055	2.57816	-2.41946		1.72959	0	0		4.26239	0.00241	-0.16883
25.1821	0.00054						2.28055	1.68584	-1.41429		1.81059	0	0		4.31739	0.00563	-0.09395
25.2804	0.00056						2.46155	1.31184	-1.35271		1.89159	0	0		4.37239	0.01546	-0.0458
25.3788	0.00056						2.64155	1.39937	-1.2707		1.97259	0	0		4.42739	0.03779	-0.01941
25.4772	0.00054						2.82155	1.45324	-1.46301		2.05359	0	0		4.48339	0.08045	-0.00712
25.5755	0.00053						3.00155	1.34023	-1.28722		2.13459	0	0		4.53839	0.14925	-0.00225
25.6739	0.00055						3.18155	1.30778	-1.30722		2.21559	0	0		4.59339	0.242	-0.00061
25.7723	0.00055						3.36155	1.22721	-1.15746		2.29659	1e-05	-1e-05		4.64939	0.34405	-0.00014
25.8707	0.00051						3.54155	1.39453	-1.36947		2.37759	0.00029	-0.00029		4.70439	0.43009	-3e-05
25.969	0.00048						3.72155	1.77384	-1.75928		2.45859	0.00367	-0.00367		4.75939	0.47376	-1e-05
26.0674	0.00049						3.90155	1.57596	-1.52161		2.53959	0.01405	-0.01405		4.81539	0.46033	0
26.1658	0.00049						4.08255	1.30482	-1.29563		2.62059	0.01649	-0.01649		4.87039	0.39447	0
26.2641	0.00045						4.26255	1.35508	-1.36591		2.70159	0.00596	-0.00596		4.92539	0.29769	0
26.3625	0.00042						4.44255	1.36943	-1.36349		2.78259	0.00065	-0.00065		4.98139	0.19736	0
26.4609	0.00041						4.62255	1.39089	-1.36401		2.86359	2e-05	-2e-05		5.03639	0.11461	0
26.5592	0.00039						4.80255	1.29315	-1.27031		2.94459	0	0		5.09139	0.05811	0
26.6576	0.00034						4.98255	1.21912	-1.23911		3.02559	0	0		5.14739	0.02565	0
26.756	0.0003						5.16255	1.29945	-1.29932		3.10659	0	0		5.20239	0.00983	0
26.8543	0.00029						5.34255	1.15379	-1.16431		3.18759	1e-05	-1e-05		5.25739	0.00326	0
26.9527	0.00027						5.52255	0.96748	-0.90425		3.26859	0.00035	-0.00035		5.31339	0.00094	0
27.0511	0.0002						5.70255	0.75228	-0.72681		3.34959	0.00416	-0.00416		5.36839	0.00023	0
27.1494	0.00013						5.88355	0.6398	-0.67297		3.43059	0.01586	-0.01586		5.42339	5e-05	0
27.2478	9e-05						6.06355	0.48583	-0.41814		3.51159	0.02439	-0.02439		5.47939	1e-05	0
27.3462	4e-05						6.24355	0.44525	-0.42519		3.59259	0.02304	-0.02304		5.53439	0	0
27.4445	-5e-05						6.42355	0.34429	-0.40639		3.67359	0.01203	-0.01203		5.58939	0	0
							6.60355	0.34489	-0.33535		3.75459	0.00261	-0.0025		5.64439	0	0
							6.78355	0.33887	-0.29249		3.83559	0.00411	-0.00314		5.70039	0	0
							6.96355	0.33095	-0.34354		3.91659	0.01723	-0.01436		5.75539	0	0
							7.14355	0.221	-0.28736		3.99759	0.03506	-0.027		5.81039	0	0
							7.32355	0.27626	-0.20137		4.07859	0.04418	-0.02903		5.86639	0	0
							7.50355	0.1344	-0.21284		4.16059	0.03448	-0.02649		5.92139	0	0
							7.68455	0.09766	-0.10073		4.24159	0.02336	-0.02527		5.97639	0	0
							7.86455	0.08138	-0.02143		4.32259	0.01892	-0.03286		6.03239	0	0
							8.04455	0.02294	-0.04596		4.40359	0.01855	-0.03323		6.08739	0	0
							8.22455	0.00015	-0.00242		4.48459	0.00837	-0.01262		6.14239	0	0
							8.40455	0	0		4.56559	0.0012	-0.00154		6.19839	0	0
							8.58455	0	0		4.64659	5e-05	-6e-05		6.25339	0	0
							8.76455	0	0		4.72759	0	0		6.30839	0	0
							8.94455	0	0		4.80859	0	0		6.36439	0	0
							9.12455	0	0		4.88959	0	0		6.41939	0	0
							9.30455	0	0		4.97059	0	0		6.47439	0	0
							9.48555	0	0		5.05159	0	0		6.53039	0	0
							9.66555	0	0		5.13259	0	0		6.58539	0	0
							9.84555	0	0		5.21359	0	0		6.64039	0	0
							10.0256	0	0		5.29459	0	0		6.69639	0	0
							10.2056	0	0		5.37559	0	0		6.75139	0	0
							10.3856	0	0		5.45659	0	0		6.80639	0	0
